# Supplementary material for: Papuan Admixture Predated the Settlement of Palau
Source: Cell. Author manuscript; Available in PMC 2026 Mar 28. (PMC13025617; doi:10.1016/j.cell.2026.02.011)
Supplement: TableS2_Samples_and_Libaries — Table S2. Information for sample and sequencing libraries, related to Table 1 [file NIHMS2150805-supplement-TableS2_Samples_and_Libaries.xlsx]

## Sheet: S2.1.Samples
TableS2.1 Newly reported individuals with genome-wide ancient DNA data in this study (N=21)
Individual ID	Skeletal code	Skeletal element	Method for Determining Date	Date mean BP	Date STD BP	Calibrated Date Range 95.4% CI	Group ID	Locality	Political Entity	Lat.	Long.	Data type	No. Libraries	Libraries	Mean Coverage on Autosomal Targets	SNPs hit on autosomal targets (Computed on 2M snpset)	SNPs hit on autosomal targets (Computed on 1240k snpset)	SNPs hit on autosomal targets (Computed on HO snpset)	Molecular Sex	Y haplogroup in terminal mutation notation	Y haplogroup in ISOGG notation	mtDNA coverage	mtDNA haplogroup	mtDNA match to consensus	Damage rate	Sex ratio [Y/(Y+X)]	ANGSD MOM 95% CI truncated at 0 (only if male and >=200 SNPs)	hapConX 95% CI truncated at 0 (only if male and >=2000 SNPs on chrX)	ASSESSMENT	ASSESSMENT WARNINGS
I42650	P15383 (101; OR-3:30)	tooth (molar)	Context: Dates of I42651, I42654, I42656 at the same site	1550	87	[1700-1400 BP]	Palau_KororQuarry.TW	Koror Quarry (Koror Island)	Palau	7.35175	134.499	Twist1.4M	2	S42650.Y1.E3.L1 S42650.Y1.E4.L1	0.0464	74695	50998	27817	M	..	BT	8.315	B4a1a	n/a (<10x coverage)	0.04	0.325	n/a (11 snps)	n/a (1011 snps)	PASS	damage.ss.half=0.040, sex.ratio=0.325
I42651	P15384 (102a; OR-3:30)	tooth (molar)	Direct: Mixed curve combing 50% IntCal20 and 50% Marine20 with 10% variance. ΔR = -140 ± 35 14C	1520	66	1691-1398 calBP	Palau_KororQuarry.TW	Koror Quarry (Koror Island)	Palau	7.35175	134.499	Twist1.4M	4	S42651.Y1.E1.L1 S42651.Y1.E4.L1 S42651.Y1.E2.L1 S42651.Y1.E3.L1	0.0388	62621	42892	23518	F	n/a (female)	n/a (female)	1.932	n/a (<2x coverage)	n/a (<10x coverage)	0.042	0.022	n/a (female)	n/a (female)	PASS	sex.ratio=0.022
I42652	P15385 (102b; OR-3:30)	tooth (molar)	Context: Dates of I42651, I42654, I42656 at the same site	1550	87	[1700-1400 BP]	Palau_KororQuarry.TW	Koror Quarry (Koror Island)	Palau	7.35175	134.499	Twist1.4M	2	S42652.Y1.E3.L1 S42652.Y1.E4.L1	0.1445	218793	150109	82260	M	..	CF	5.272	B4a1a4	n/a (<10x coverage)	0.082	0.364	n/a (43 snps)	[0.001,0.04]	PASS	damage.ss.half=0.082
I42654	P15387 (99, OR-3:30)	petrous (cochlea)	Direct: Mixed curve combing 50% IntCal20 and 50% Marine20 with 10% variance. ΔR = -140 ± 35 14C	1553	69	1695-1414 calBP	Palau_KororQuarry.TW	Koror Quarry (Koror Island)	Palau	7.35175	134.499	Twist1.4M	2	S42654.Y1.E1.L1 S42654.Y1.E2.L1	6.7524	1713739	1062971	559758	F	n/a (female)	n/a (female)	99.5572	E2	[0.938,0.964]	0.123	0.01	n/a (female)	n/a (female)	PASS	mtcontam=[0.938,0.964]
I42656	P15389 (102d, OR-3:30)	petrous (cochlea)	Direct: Mixed curve combing 50% IntCal20 and 50% Marine20 with 10% variance. ΔR = -140 ± 35 14C	1464	60	1588-1352 calBP	Palau_KororQuarry.TW	Koror Quarry (Koror Island)	Palau	7.35175	134.499	Twist1.4M	2	S42656.Y1.E1.L1 S42656.Y1.E2.L1	2.1905	1442346	922176	492667	F	n/a (female)	n/a (female)	44.1503	P1d1	[0.939,0.971]	0.151	0.009	n/a (female)	n/a (female)	PASS	mtcontam=[0.939,0.971]
I43042	P15456 (96a; OR-3:30)	tooth (molar)	Context: Dates of I42651, I42654, I42656 at the same site	1550	87	[1700-1400 BP]	Palau_KororQuarry.TW	Koror Quarry (Koror Island)	Palau	7.35175	134.499	Twist1.4M	4	S43042.Y1.E1.L1 S43042.Y1.E2.L1 S43042.Y1.E3.L1 S43042.Y1.E4.L1	0.3281	456397	309923	168112	M	..	S1a1b	10.099	B4a1a3a1	[0.954,0.999]	0.077	0.347	[0.006,0.069]	[0.024,0.049]	PASS	ANGSD=[0.006,0.069], hapConX=[0.024,0.049]
I43044	P15458 (92; OR-3:30)	petrous (cochlea)	Context: Dates of I42651, I42654, I42656 at the same site	1550	87	[1700-1400 BP]	Palau_KororQuarry.TW	Koror Quarry (Koror Island)	Palau	7.35175	134.499	Twist1.4M	4	S43044.Y1.E1.L1 S43044.Y1.E2.L1 S43044.Y1.E3.L1 S43044.Y1.E4.L1	4.038	1625251	1045557	547731	F	n/a (female)	n/a (female)	21.777	B4a1a1	[0.942,0.983]	0.103	0.006	n/a (female)	n/a (female)	PASS	..
I43046_d	P15460 (103; OR-3:30)	tooth (molar)	Context: Dates of I42651, I42654, I42656 at the same site	1550	87	[1700-1400 BP]	Palau_KororQuarry_lc.TW	Koror Quarry (Koror Island)	Palau	7.35175	134.499	Twist1.4M	2	S43046.Y1.E3.L1 S43046.Y1.E4.L1	0.0065	10924	7413	4218	U	n/a	n/a	0.007	n/a (<2x coverage)	n/a (<10x coverage)	0.753	0.324	n/a (unknown sex)	n/a (unknown sex)	PASS	sex.ratio=0.324
I43882	P15508 (104, OR-3:30)	tooth (molar)	Context: Dates of I42651, I42654, I42656 at the same site	1550	87	[1700-1400 BP]	Palau_KororQuarry.TW	Koror Quarry (Koror Island)	Palau	7.35175	134.499	Twist1.4M	4	S43882.Y1.E1.L1 S43882.Y1.E2.L1 S43882.Y1.E3.L1 S43882.Y1.E4.L1	1.3369	1149854	772182	411068	M	S-Z42413	S1a1	12.544	B4a1a4	[0.955,0.999]	0.072	0.363	[0.014,0.030]	..	PASS	ANGSD=[0.014,0.030], damage=0.072
I43883	P15509 (130, OR-3:30)	tooth (molar)	Context: Dates of I42651, I42654, I42656 at the same site	1550	87	[1700-1400 BP]	Palau_KororQuarry.TW	Koror Quarry (Koror Island)	Palau	7.35175	134.499	Twist1.4M	4	S43883.Y1.E1.L1 S43883.Y1.E2.L1 S43883.Y1.E3.L1 S43883.Y1.E4.L1	0.2928	410077	281407	149720	F	n/a (female)	n/a (female)	1.955	n/a (<2x)	n/a (<10x)	0.041	0.014	n/a (female)	n/a (female)	PASS	damage=0.041
I43894	P15552 (125, OR-3:30)	petrous (cochlea)	Context: Dates of I42651, I42654, I42656 at the same site	1550	87	[1700-1400 BP]	Palau_KororQuarry.TW	Koror Quarry (Koror Island)	Palau	7.35175	134.499	Twist1.4M	2	S43894.Y1.E1.L1 S43894.Y1.E2.L1	5.1732	1749482	1088707	565563	F	n/a (female)	n/a (female)	37.016	M73a	[0.955,0.98]	0.135	0.008	n/a (female)	n/a (female)	PASS	mtcontam=[0.955,0.98]
I43895	P15553 (113, OR-3:30)	tooth (molar)	Context: Dates of I42651, I42654, I42656 at the same site	1550	87	[1700-1400 BP]	Palau_KororQuarry.TW	Koror Quarry (Koror Island)	Palau	7.35175	134.499	Twist1.4M	4	S43895.Y1.E1.L1 S43895.Y1.E2.L1 S43895.Y1.E4.L1 S43895.Y1.E3.L1	0.0886	139589	94333	51672	M	K2	K2	4.38	B5b1c	n/a (<10x)	0.062	0.38	n/a (22 snps)	..	PASS	damage=0.062
I41051	P14951 (1)	petrous (cochlea)	Direct: Mixed curve combing 50% IntCal20 and 50% Marine20 with 10% variance. ΔR = -140 ± 35 14C	1338	46	1472-1248 calBP	Palau_Ngkeklau.TW	Ngkeklau (Babeldaob island, Ngaraard)	Palau	7.59272	134.638	Twist1.4M	2	S41051.Y1.E1.L1 S41051.Y1.E2.L1	8.6494	1791603	1103324	571157	F	n/a (female)	n/a (female)	71.199	B4a1a	[0.922,0.957]	0.103	0.01	n/a (female)	n/a (female)	PASS	mtcontam=[0.922,0.957]
I41052	P14952 (2)	petrous (cochlea)	Direct: Mixed curve combing 50% IntCal20 and 50% Marine20 with 10% variance. ΔR = -140 ± 35 14C	1463	59	1588-1351 calBP	Palau_Ngkeklau.TW	Ngkeklau (Babeldaob island, Ngaraard)	Palau	7.59272	134.638	Twist1.4M	2	S41052.Y1.E1.L1 S41052.Y1.E2.L1	7.0275	1781302	1098428	569302	M	S-Y26122	S	93.544	B5b1c	[0.004,0.528]	0.096	0.395	[0.002,0.004]	..	PASS	mtcontam=[0.004,0.528], ANGSD=[0.002,0.004]
I41054	P14954 (A)	tooth	Context: Dates of I41052 and I41051 at the same site	1400	115	[1600-1200 BP]	Palau_Ngkeklau.TW	Ngkeklau (Babeldaob island, Ngaraard)	Palau	7.59272	134.638	Twist1.4M	8	S41054.Y1.E1.L1 S41054.Y1.E2.L1 S41055.Y1.E1.L1 S41055.Y1.E2.L1 S41055.Y1.E3.L1 S41054.Y1.E4.L1 S41055.Y1.E4.L1 S41054.Y1.E3.L1	1.8597	1343729	883743	469012	M	O-AM01750	O2a2b2a2b	25.283	B5b1c	[0.962,0.990]	0.095	0.362	[0.006,0.013]	..	PASS	ANGSD=[0.006,0.013], damage=0.095
I41042	P14905 (OR-15:18)	petrous (cochlea)	Direct: Mixed curve combing 50% IntCal20 and 50% Marine20 with 10% variance. ΔR = -140 ± 35 14C	1463	61	1591-1350 calBP	Palau_OmedokelCave.TW	Omedokel Cave (Omedokel Island)	Palau	7.22705	134.399	Twist1.4M	2	S41042.Y1.E1.L1 S41042.Y1.E2.L1	2.2021	1489058	940164	501530	F	n/a (female)	n/a (female)	64.924	E1a1	[0.931,0.958]	0.101	0.008	n/a (female)	n/a (female)	PASS	mtcontam=[0.931,0.958]
I41043	P14906 (OM 604A, OR-15:18)	petrous (cochlea)	Direct: Mixed curve combing 50% IntCal20 and 50% Marine20 with 10% variance. ΔR = -140 ± 35 14C	1355	51	1501-1270 calBP	Palau_OmedokelCave.TW	Omedokel Cave (Omedokel Island)	Palau	7.22705	134.399	Twist1.4M	4	S41043.Y1.E1.L1 S41043.Y1.E2.L1 S41044.Y1.E1.L1 S41044.Y1.E2.L1	8.5238	1826120	1121639	575449	M	GHIJK	GHIJK	249.547	P1d1	[0.951,0.977]	0.1	0.37	[0.003,0.005]	..	PASS	mtcontam=[0.951,0.977], damage.ds.half=0.1
I41045	P14908 (OR-15:18)	petrous (cochlea)	Direct: Mixed curve combing 50% IntCal20 and 50% Marine20 with 10% variance. ΔR = -140 ± 35 14C	630	46	723-548 calBP	Palau_OmedokelCave.TW	Omedokel Cave (Omedokel Island)	Palau	7.22705	134.399	Twist1.4M	2	S41045.Y1.E1.L1 S41045.Y1.E2.L1	5.4531	1709935	1060864	557622	F	n/a (female)	n/a (female)	81.221	P1d1	[0.903,0.945]	0.086	0.008	n/a (female)	n/a (female)	PASS	mtcontam=[0.903,0.945]
I41048	P14911 (OR-14:8)	petrous (cochlea)	Direct: Mixed curve combing 50% IntCal20 and 50% Marine20 with 10% variance. ΔR = -140 ± 35 14C	2799	53	2924-2710 calBP	Palau_UcheliungsCave.TW	Ucheliungs Cave (Ucheliungs Island)	Palau	7.3107	134.503	Twist1.4M	2	S41048.Y1.E1.L1 S41048.Y1.E2.L1	5.9291	1755139	1084051	564887	M	S-Y26122	S	65.186	P1d1	[0.922,0.957]	0.112	0.389	[0.002,0.004]	..	PASS	mtcontam=[0.922,0.957]
I41049	P14912 (12571, OR-14:8)	petrous (cochlea)	Direct: Mixed curve combing 50% IntCal20 and 50% Marine20 with 10% variance. ΔR = -140 ± 35 14C	2656	80	2776-2495 calBP	Palau_UcheliungsCave.TW	Ucheliungs Cave (Ucheliungs Island)	Palau	7.3107	134.503	Twist1.4M	4	S41049.Y1.E1.L1 S41049.Y1.E2.L1 S41050.Y1.E1.L1 S41050.Y1.E2.L1	8.1875	1804743	1107951	572623	M	O-B450	O2a2b2a2b2a	169.222	B4b1a2	[0.243,0.622]	0.105	0.378	[0.003,0.005]	..	PASS	mtcontam=[0.243,0.622], ANGSD=[0.003,0.005] saves sample
I41056	P15021 (OR-14:8)	petrous (cochlea)	Direct: Mixed curve combing 50% IntCal20 and 50% Marine20 with 10% variance. ΔR = -140 ± 35 14C	1372	54	1508-1288 calBP	Palau_UcheliungsCave.TW	Ucheliungs Cave (Ucheliungs Island)	Palau	7.3107	134.503	Twist1.4M	2	S41056.Y1.E1.L1 S41056.Y1.E2.L1	1.5356	1306936	836868	447109	M	S-Y26122	S	43.372	B4a1a1a20	[0.929,0.964]	0.105	0.36	[0.002,0.01]	..	PASS	mtcontam=[0.929,0.964]

## Sheet: S2.2.Libraries
TableS2.2 Sequencing libraries from newly reported individuals in this study.
Library ID	Master ID	Skeletal Code	Burial Code	Site	Country	Latitude	Longitude	Skeletal Element Used for aDNA	Powder preparation location	Amount of powder in extraction (mg)	DNA extraction location	DNA extraction	Extraction Method	Library preparation location	Library preparation	UDG treatment	Library preparation method	Target enrichment performed	MT enrichment method	Nuclear Enrichment method	Sequencing platform	Read Length	Shotgun percentage mapping to hg19	Shotgun mean sequence length	mtDNA coverage	mtDNA mean -or- median read length	mtDNA fraction of C-to-T damage in last base	mtDNA match to consensus sequence 95% CI	mtDNA haplogroup	Nuclear coverage at targeted positions	Nuclear unique SNPs hit	Nuclear mean -or- median read length	Nuclear fraction of C-to-T damage in last base	Nuclear sequences hitting X chr	Nuclear sequences hitting Y chr	Genetically determined sex	Assessment	Assessment Note
S41042.Y1.E1.L1	I41042	P14905	OM 603; OR-15:18	Omedokel cave	Palau	7.2270517	134.399355	cochlea	Vienna	37	Boston	robotic	Rohland 2018 (Dabney Buffer, silica beads)	Boston	ds	partial	Rohland 2015; silica coated magnetic beads and 7x volume PB (Qiagen) for cleanups, Bst2.0 in smaller volume, 100ul total PCR volume, higher primer concentration, SPRI cleanup of PCR	Twist1.44M	Rohland 2022	Rohland 2022	NovaSeq X 25B	2x101, 2x8	0.256402	52.7	31.71	52.2	0.0725	[0.928, 0.962]	E1a1	0.702112	1242504	58.3	0.0995	41306	332	F	Pass
S41042.Y1.E2.L1	I41042	P14905	OM 603; OR-15:18	Omedokel cave	Palau	7.2270517	134.399355	cochlea	Vienna	37	Boston	robotic	Rohland 2018 (Dabney Buffer, silica beads)	Boston	ds	partial	Rohland 2015; silica coated magnetic beads and 7x volume PB (Qiagen) for cleanups, Bst2.0 in smaller volume, 100ul total PCR volume, higher primer concentration, SPRI cleanup of PCR	Twist1.44M	Rohland 2022	Rohland 2022	NovaSeq X 25B	2x101, 2x8	0.259108	51.3	33.22	51.5	0.0805	[0.941, 0.971]	E1a1	0.641445	1191335	57.7	0.1015	38308	322	F	Pass
S41043.Y1.E1.L1	I41043	P14906	OM 604A; OR-15:18	Omedokel cave	Palau	7.2270517	134.399355	cochlea	Vienna	38	Boston	robotic	Rohland 2018 (Dabney Buffer, silica beads)	Boston	ds	partial	Rohland 2015; silica coated magnetic beads and 7x volume PB (Qiagen) for cleanups, Bst2.0 in smaller volume, 100ul total PCR volume, higher primer concentration, SPRI cleanup of PCR	Twist1.44M	Rohland 2022	Rohland 2022	NovaSeq X 25B	2x101, 2x8	0.350521	51.7	66.96	53.6	0.074	[0.947, 0.973]	P1d1	1.49766	1739735	58.5	0.0985	44072	26488	M	Pass
S41043.Y1.E2.L1	I41043	P14906	OM 604A; OR-15:18	Omedokel cave	Palau	7.2270517	134.399355	cochlea	Vienna	38	Boston	robotic	Rohland 2018 (Dabney Buffer, silica beads)	Boston	ds	partial	Rohland 2015; silica coated magnetic beads and 7x volume PB (Qiagen) for cleanups, Bst2.0 in smaller volume, 100ul total PCR volume, higher primer concentration, SPRI cleanup of PCR	Twist1.44M	Rohland 2022	Rohland 2022	NovaSeq X 25B	2x101, 2x8	0.335159	51.1	61.44	53.1	0.0765	[0.941, 0.970]	P1d1	1.44303	1694223	57.6	0.1015	41383	25011	M	Pass
S41044.Y1.E1.L1	I41043	P14907	OM 604B; OR-15:18	Omedokel cave	Palau	7.2270517	134.399355	cochlea	Vienna	37	Boston	robotic	Rohland 2018 (Dabney Buffer, silica beads)	Boston	ds	partial	Rohland 2015; silica coated magnetic beads and 7x volume PB (Qiagen) for cleanups, Bst2.0 in smaller volume, 100ul total PCR volume, higher primer concentration, SPRI cleanup of PCR	Twist1.44M	Rohland 2022	Rohland 2022	NovaSeq X 25B	2x101, 2x8	0.275394	51.8	64.49	56.5	0.0675	[0.946, 0.973]	P1d1	1.2428	1680194	62	0.0945	37643	21737	M	Pass
S41044.Y1.E2.L1	I41043	P14907	OM 604B; OR-15:18	Omedokel cave	Palau	7.2270517	134.399355	cochlea	Vienna	37	Boston	robotic	Rohland 2018 (Dabney Buffer, silica beads)	Boston	ds	partial	Rohland 2015; silica coated magnetic beads and 7x volume PB (Qiagen) for cleanups, Bst2.0 in smaller volume, 100ul total PCR volume, higher primer concentration, SPRI cleanup of PCR	Twist1.44M	Rohland 2022	Rohland 2022	NovaSeq X 25B	2x101, 2x8	0.271832	50.9	56.66	55.5	0.0755	[0.954, 0.978]	P1d1	1.08513	1583702	61	0.097	32802	18499	M	Pass
S41045.Y1.E1.L1	I41045	P14908	OM 602; OR-15:18	Omedokel cave	Palau	7.2270517	134.399355	cochlea	Vienna	38	Boston	robotic	Rohland 2018 (Dabney Buffer, silica beads)	Boston	ds	partial	Rohland 2015; silica coated magnetic beads and 7x volume PB (Qiagen) for cleanups, Bst2.0 in smaller volume, 100ul total PCR volume, higher primer concentration, SPRI cleanup of PCR	Twist1.44M	Rohland 2022	Rohland 2022	NovaSeq X 25B	2x101, 2x8	0.227994	52.2	42.97	51.1	0.0815	[0.924, 0.959]	P1d1	1.70255	1663649	55.9	0.0855	96562	822	F	Pass
S41045.Y1.E2.L1	I41045	P14908	OM 602; OR-15:18	Omedokel cave	Palau	7.2270517	134.399355	cochlea	Vienna	38	Boston	robotic	Rohland 2018 (Dabney Buffer, silica beads)	Boston	ds	partial	Rohland 2015; silica coated magnetic beads and 7x volume PB (Qiagen) for cleanups, Bst2.0 in smaller volume, 100ul total PCR volume, higher primer concentration, SPRI cleanup of PCR	Twist1.44M	Rohland 2022	Rohland 2022	NovaSeq X 25B	2x101, 2x8	0.229241	51.9	38.25	51	0.08	[0.913, 0.953]	P1d1	1.61042	1630673	55.6	0.0855	91771	752	F	Pass
S41046.Y1.E1.L1	I41046	P14909	P-23, OR-14:8	Ucheliungs cave	Palau	7.3107031	134.502533	tooth (molar)	Vienna	38	Boston	robotic	Rohland 2018 (Dabney Buffer, silica beads)	Boston	ds	partial	Rohland 2015; silica coated magnetic beads and 7x volume PB (Qiagen) for cleanups, Bst2.0 in smaller volume, 100ul total PCR volume, higher primer concentration, SPRI cleanup of PCR	Twist1.44M	Rohland 2022	Rohland 2022	NovaSeq X 25B	2x101, 2x8		0	0.04575	50.5	0.6665	[0.176, 0.989]	na (<2x)	0.000323	918	34.6	0.031	12	3	U	QuestionableCritical
S41046.Y1.E2.L1	I41046	P14909	P-23, OR-14:8	Ucheliungs cave	Palau	7.3107031	134.502533	tooth (molar)	Vienna	38	Boston	robotic	Rohland 2018 (Dabney Buffer, silica beads)	Boston	ds	partial	Rohland 2015; silica coated magnetic beads and 7x volume PB (Qiagen) for cleanups, Bst2.0 in smaller volume, 100ul total PCR volume, higher primer concentration, SPRI cleanup of PCR	Twist1.44M	Rohland 2022	Rohland 2022	NovaSeq X 25B	2x101, 2x8		0	0.04116	40.1	0	[0.030, 0.981]	na (<2x)	0.000253	761	34.5	0.03	19	6	U	QuestionableCritical
S41047.Y1.E1.L1	I41047	P14910	06-130; OR-14:8	Ucheliungs cave	Palau	7.3107031	134.502533	tooth (molar)	Vienna	37	Boston	robotic	Rohland 2018 (Dabney Buffer, silica beads)	Boston	ds	partial	Rohland 2015; silica coated magnetic beads and 7x volume PB (Qiagen) for cleanups, Bst2.0 in smaller volume, 100ul total PCR volume, higher primer concentration, SPRI cleanup of PCR	Twist1.44M	Rohland 2022	Rohland 2022	NovaSeq X 25B	2x101, 2x8		0	0.1518	54.7	0.0835	[0.216, 0.899]	na (<2x)	0.00043	1301	34.8	0.0235	18	7	U	QuestionableCritical
S41047.Y1.E2.L1	I41047	P14910	06-130; OR-14:8	Ucheliungs cave	Palau	7.3107031	134.502533	tooth (molar)	Vienna	37	Boston	robotic	Rohland 2018 (Dabney Buffer, silica beads)	Boston	ds	partial	Rohland 2015; silica coated magnetic beads and 7x volume PB (Qiagen) for cleanups, Bst2.0 in smaller volume, 100ul total PCR volume, higher primer concentration, SPRI cleanup of PCR	Twist1.44M	Rohland 2022	Rohland 2022	NovaSeq X 25B	2x101, 2x8		0	0.18	51.4	0.0355	[0.488, 0.996]	na (<2x)	0.000319	943	33.9	0.0255	16	4	U	QuestionableCritical
S41048.Y1.E1.L1	I41048	P14911	45082; OR-14:8	Ucheliungs cave	Palau	7.3107031	134.502533	cochlea	Vienna	38	Boston	robotic	Rohland 2018 (Dabney Buffer, silica beads)	Boston	ds	partial	Rohland 2015; silica coated magnetic beads and 7x volume PB (Qiagen) for cleanups, Bst2.0 in smaller volume, 100ul total PCR volume, higher primer concentration, SPRI cleanup of PCR	Twist1.44M	Rohland 2022	Rohland 2022	NovaSeq X 25B	2x101, 2x8	0.5	88	32.38	55	0.098	[0.937, 0.974]	P1d1	1.86885	1811744	59.5	0.1195	53335	34106	M	Pass
S41048.Y1.E2.L1	I41048	P14911	45082; OR-14:8	Ucheliungs cave	Palau	7.3107031	134.502533	cochlea	Vienna	38	Boston	robotic	Rohland 2018 (Dabney Buffer, silica beads)	Boston	ds	partial	Rohland 2015; silica coated magnetic beads and 7x volume PB (Qiagen) for cleanups, Bst2.0 in smaller volume, 100ul total PCR volume, higher primer concentration, SPRI cleanup of PCR	Twist1.44M	Rohland 2022	Rohland 2022	NovaSeq X 25B	2x101, 2x8	0.333333	40	32.8	54	0.096	[0.908, 0.952]	P1d1	1.81945	1797685	58.9	0.1195	51545	32763	M	Pass
S41049.Y1.E1.L1	I41049	P14912	12571; OR-14:8	Ucheliungs cave	Palau	7.3107031	134.502533	cochlea	Vienna	37	Boston	robotic	Rohland 2018 (Dabney Buffer, silica beads)	Boston	ds	partial	Rohland 2015; silica coated magnetic beads and 7x volume PB (Qiagen) for cleanups, Bst2.0 in smaller volume, 100ul total PCR volume, higher primer concentration, SPRI cleanup of PCR	Twist1.44M	Rohland 2022	Rohland 2022	NovaSeq X 25B	2x101, 2x8	0.166667	87	34.71	55.3	0.0875	[0.640, 0.941]	B4b1a2	1.24049	1605642	60.4	0.1035	35116	21590	M	Questionable
S41049.Y1.E2.L1	I41049	P14912	12571; OR-14:8	Ucheliungs cave	Palau	7.3107031	134.502533	cochlea	Vienna	37	Boston	robotic	Rohland 2018 (Dabney Buffer, silica beads)	Boston	ds	partial	Rohland 2015; silica coated magnetic beads and 7x volume PB (Qiagen) for cleanups, Bst2.0 in smaller volume, 100ul total PCR volume, higher primer concentration, SPRI cleanup of PCR	Twist1.44M	Rohland 2022	Rohland 2022	NovaSeq X 25B	2x101, 2x8	0.5	55.5	39.06	52.8	0.0985	[0.897, 0.970]	B4b1a2	1.47632	1689562	57.8	0.11	41742	25475	M	Pass
S41050.Y1.E1.L1	I41049	P14913	33756; OR-14:8	Ucheliungs cave	Palau	7.3107031	134.502533	cochlea	Vienna	38	Boston	robotic	Rohland 2018 (Dabney Buffer, silica beads)	Boston	ds	partial	Rohland 2015; silica coated magnetic beads and 7x volume PB (Qiagen) for cleanups, Bst2.0 in smaller volume, 100ul total PCR volume, higher primer concentration, SPRI cleanup of PCR	Twist1.44M	Rohland 2022	Rohland 2022	NovaSeq X 25B	2x101, 2x8	0.237432	53.6	47.83	55.8	0.0785	[0.863, 0.968]	B4b1a2	1.20244	1592831	60.1	0.1055	33883	20487	M	Pass
S41050.Y1.E2.L1	I41049	P14913	33756; OR-14:8	Ucheliungs cave	Palau	7.3107031	134.502533	cochlea	Vienna	38	Boston	robotic	Rohland 2018 (Dabney Buffer, silica beads)	Boston	ds	partial	Rohland 2015; silica coated magnetic beads and 7x volume PB (Qiagen) for cleanups, Bst2.0 in smaller volume, 100ul total PCR volume, higher primer concentration, SPRI cleanup of PCR	Twist1.44M	Rohland 2022	Rohland 2022	NovaSeq X 25B	2x101, 2x8	0.251147	52	47.62	53.9	0.086	[0.818, 0.964]	B4b1a2	1.1795	1578473	58.3	0.104	33479	20030	M	Pass
S41051.Y1.E1.L1	I41051	P14951	1	Ngkeklau	Palau	7.5927213	134.638359	cochlea	Vienna	37	Boston	robotic	Rohland 2018 (Dabney Buffer, silica beads)	Boston	ds	partial	Rohland 2015; silica coated magnetic beads and 7x volume PB (Qiagen) for cleanups, Bst2.0 in smaller volume, 100ul total PCR volume, higher primer concentration, SPRI cleanup of PCR	Twist1.44M	Rohland 2022	Rohland 2022	NovaSeq X 25B	2x101, 2x8	0.450552	51.4	36.83	53.4	0.097	[0.969, 0.995]	B4a1a	2.70095	1848215	57.2	0.105	156694	1627	F	Pass
S41051.Y1.E2.L1	I41051	P14951	1	Ngkeklau	Palau	7.5927213	134.638359	cochlea	Vienna	37	Boston	robotic	Rohland 2018 (Dabney Buffer, silica beads)	Boston	ds	partial	Rohland 2015; silica coated magnetic beads and 7x volume PB (Qiagen) for cleanups, Bst2.0 in smaller volume, 100ul total PCR volume, higher primer concentration, SPRI cleanup of PCR	Twist1.44M	Rohland 2022	Rohland 2022	NovaSeq X 25B	2x101, 2x8	0.463023	50.9	34.37	52.7	0.098	[0.949, 0.983]	B4a1a	2.55769	1822031	56.5	0.1045	148341	1555	F	Pass
S41052.Y1.E1.L1	I41052	P14952	2	Ngkeklau	Palau	7.5927213	134.638359	cochlea	Vienna	37	Boston	robotic	Rohland 2018 (Dabney Buffer, silica beads)	Boston	ds	partial	Rohland 2015; silica coated magnetic beads and 7x volume PB (Qiagen) for cleanups, Bst2.0 in smaller volume, 100ul total PCR volume, higher primer concentration, SPRI cleanup of PCR	Twist1.44M	Rohland 2022	Rohland 2022	NovaSeq X 25B	2x101, 2x8	0.402295	52.6	46.56	55.2	0.083	[0.004, 0.469]	B5b1c	2.16492	1875701	60.1	0.093	61918	40278	M	QuestionableCritical
S41052.Y1.E2.L1	I41052	P14952	2	Ngkeklau	Palau	7.5927213	134.638359	cochlea	Vienna	37	Boston	robotic	Rohland 2018 (Dabney Buffer, silica beads)	Boston	ds	partial	Rohland 2015; silica coated magnetic beads and 7x volume PB (Qiagen) for cleanups, Bst2.0 in smaller volume, 100ul total PCR volume, higher primer concentration, SPRI cleanup of PCR	Twist1.44M	Rohland 2022	Rohland 2022	NovaSeq X 25B	2x101, 2x8	0.421772	51.3	46.99	54	0.0805	[0.755, 0.966]	B5b1c	2.19371	1878485	58.7	0.0965	63074	41221	M	Pass
S41053.Y1.E1.L1	I41053	P14953	3c	Ngkeklau	Palau	7.5927213	134.638359	tooth	Vienna	38	Boston	robotic	Rohland 2018 (Dabney Buffer, silica beads)	Boston	ds	partial	Rohland 2015; silica coated magnetic beads and 7x volume PB (Qiagen) for cleanups, Bst2.0 in smaller volume, 100ul total PCR volume, higher primer concentration, SPRI cleanup of PCR	Twist1.44M	Rohland 2022	Rohland 2022	NovaSeq X 25B	2x101, 2x8	0.000124403	34.7	0.2112	48.6	0.1365	[0.516, 0.995]	na (<2x)	0.000572	1752	38.9	0.0195	34	4	U	QuestionableCritical
S41053.Y1.E2.L1	I41053	P14953	3c	Ngkeklau	Palau	7.5927213	134.638359	tooth	Vienna	38	Boston	robotic	Rohland 2018 (Dabney Buffer, silica beads)	Boston	ds	partial	Rohland 2015; silica coated magnetic beads and 7x volume PB (Qiagen) for cleanups, Bst2.0 in smaller volume, 100ul total PCR volume, higher primer concentration, SPRI cleanup of PCR	Twist1.44M	Rohland 2022	Rohland 2022	NovaSeq X 25B	2x101, 2x8	0.000108114	32	0.2109	44.8	0.089	[0.385, 0.965]	na (<2x)	0.000326	982	36.8	0.0175	6	6	U	Questionable
S41054.Y1.E1.L1	I41054	P14954	A	Ngkeklau	Palau	7.5927213	134.638359	tooth	Vienna	37	Boston	robotic	Rohland 2018 (Dabney Buffer, silica beads)	Boston	ds	partial	Rohland 2015; silica coated magnetic beads and 7x volume PB (Qiagen) for cleanups, Bst2.0 in smaller volume, 100ul total PCR volume, higher primer concentration, SPRI cleanup of PCR	Twist1.44M	Rohland 2022	Rohland 2022	NovaSeq X 25B	2x101, 2x8		0	1.497	48.1	0.097	[0.776, 0.967]	na (<2x)	0.013931	43036	52.5	0.0735	427	231	M	Pass
S41054.Y1.E2.L1	I41054	P14954	A	Ngkeklau	Palau	7.5927213	134.638359	tooth	Vienna	37	Boston	robotic	Rohland 2018 (Dabney Buffer, silica beads)	Boston	ds	partial	Rohland 2015; silica coated magnetic beads and 7x volume PB (Qiagen) for cleanups, Bst2.0 in smaller volume, 100ul total PCR volume, higher primer concentration, SPRI cleanup of PCR	Twist1.44M	Rohland 2022	Rohland 2022	NovaSeq X 25B	2x101, 2x8		0	1.328	49.5	0.1135	[0.741, 0.960]	na (<2x)	0.010949	33891	52.6	0.0765	326	186	M	Pass
S41054.Y1.E3.L1	I41054	P14954	A	Ngkeklau	Palau	7.5927213	134.638359	tooth	Vienna	37	Boston	robotic	Rohland 2018 (Dabney Buffer, silica beads)	Boston	ss	USER	Gansauge 2020	Twist1.44M	Rohland 2022	Rohland 2022	NovaSeq X 25B	2X101, 2X8	0.00293039	46.9	3.786	50.9	0.193	[0.794, 0.936]	B5b1c	0.583568	830485	57.4	0.133	12647	7220	M	Questionable	MT contamination, Angsd_MoM
S41054.Y1.E4.L1	I41054	P14954	A	Ngkeklau	Palau	7.5927213	134.638359	tooth	Vienna	37	Boston	robotic	Rohland 2018 (Dabney Buffer, silica beads)	Boston	ss	USER	Gansauge 2020	Twist1.44M	Rohland 2022	Rohland 2022	NovaSeq X 25B	2X101, 2X8	0.00340827	47.9	3.296	49.3	0.071	[0.784, 0.938]	B5b1	0.502653	744150	56.2	0.084	10666	6297	M	Questionable	MT contamination
S41055.Y1.E1.L1	I41054	P14955	D	Ngkeklau	Palau	7.5927213	134.638359	tooth (molar)	Vienna	38	Boston	robotic	Rohland 2018 (Dabney Buffer, silica beads)	Boston	ds	partial	Rohland 2015; silica coated magnetic beads and 7x volume PB (Qiagen) for cleanups, Bst2.0 in smaller volume, 100ul total PCR volume, higher primer concentration, SPRI cleanup of PCR	Twist1.44M	Rohland 2022	Rohland 2022	NovaSeq X 25B	2x101, 2x8		0	2.203	46.6	0.0785	[0.780, 0.943]	B5b1c	0.008386	25976	49.1	0.0665	248	144	M	Questionable
S41055.Y1.E2.L1	I41054	P14955	D	Ngkeklau	Palau	7.5927213	134.638359	tooth (molar)	Vienna	38	Boston	robotic	Rohland 2018 (Dabney Buffer, silica beads)	Boston	ds	partial	Rohland 2015; silica coated magnetic beads and 7x volume PB (Qiagen) for cleanups, Bst2.0 in smaller volume, 100ul total PCR volume, higher primer concentration, SPRI cleanup of PCR	Twist1.44M	Rohland 2022	Rohland 2022	NovaSeq X 25B	2x101, 2x8		0	2.283	46.9	0.1005	[0.807, 0.958]	B5b1c	0.008152	25305	48.8	0.0675	240	151	M	Pass
S41055.Y1.E3.L1	I41054	P14955	D	Ngkeklau	Palau	7.5927213	134.638359	tooth (molar)	Vienna	38	Boston	robotic	Rohland 2018 (Dabney Buffer, silica beads)	Boston	ss	USER	Gansauge 2020	Twist1.44M	Rohland 2022	Rohland 2022	NovaSeq X 25B	2X101, 2X8	0.00207814	44.4	6.829	49.3	0.063	[0.881, 0.966]	B5b1c	0.395824	612991	53.8	0.082	8549	4711	M	Questionable	Angsd_MoM
S41055.Y1.E4.L1	I41054	P14955	D	Ngkeklau	Palau	7.5927213	134.638359	tooth (molar)	Vienna	38	Boston	robotic	Rohland 2018 (Dabney Buffer, silica beads)	Boston	ss	USER	Gansauge 2020	Twist1.44M	Rohland 2022	Rohland 2022	NovaSeq X 25B	2X101, 2X8	0.00203709	43.4	4.062	48.7	0.03	[0.802, 0.945]	B5b1c	0.206785	356980	53.1	0.067	4595	2496	M	Questionable	MT contamination
S41056.Y1.E1.L1	I41056	P15021	P-28, OR-14:8	Ucheliungs cave	Palau	7.3107031	134.502533	cochlea	Vienna	37	Boston	robotic	Rohland 2018 (Dabney Buffer, silica beads)	Boston	ds	partial	Rohland 2015; silica coated magnetic beads and 7x volume PB (Qiagen) for cleanups, Bst2.0 in smaller volume, 100ul total PCR volume, higher primer concentration, SPRI cleanup of PCR	Twist1.44M	Rohland 2022	Rohland 2022	NovaSeq X 25B	2x101, 2x8		0	2.538	47.7	0.002	[0.857, 0.981]	B4a1a1	0.02974	89002	53.5	0.012	848	508	M	Pass
S41056.Y1.E2.L1	I41056	P15021	P-28, OR-14:8	Ucheliungs cave	Palau	7.3107031	134.502533	cochlea	Vienna	37	Boston	robotic	Rohland 2018 (Dabney Buffer, silica beads)	Boston	ds	partial	Rohland 2015; silica coated magnetic beads and 7x volume PB (Qiagen) for cleanups, Bst2.0 in smaller volume, 100ul total PCR volume, higher primer concentration, SPRI cleanup of PCR	Twist1.44M	Rohland 2022	Rohland 2022	NovaSeq X 25B	2x101, 2x8	0.125	39	40.83	50.2	0.106	[0.972, 0.995]	B4a1a1a20	0.914835	1461567	56.1	0.1235	27457	15436	M	Pass
S42648.Y1.E1.L1	I42648	P15381	P-01, OR-3:30	Koror quarry	Palau	7.3517537	134.498934	cochlea	Vienna	37	Boston	robotic	Rohland 2018 (Dabney Buffer, silica beads)	Boston	ds	partial	Rohland 2015; silica coated magnetic beads and 7x volume PB (Qiagen) for cleanups, Bst2.0 in smaller volume, 100ul total PCR volume, higher primer concentration, SPRI cleanup of PCR	Twist1.44M	Rohland 2022	Rohland 2022	NovaSeq X 25B	2x101, 2x8	8.81997e-05	35	0.0108	59.7	0	[0.025, 0.976]	na (<2x)	0.000172947		35.7	0.021	8	1	U	Fail
S42648.Y1.E2.L1	I42648	P15381	P-01, OR-3:30	Koror quarry	Palau	7.3517537	134.498934	cochlea	Vienna	37	Boston	robotic	Rohland 2018 (Dabney Buffer, silica beads)	Boston	ds	partial	Rohland 2015; silica coated magnetic beads and 7x volume PB (Qiagen) for cleanups, Bst2.0 in smaller volume, 100ul total PCR volume, higher primer concentration, SPRI cleanup of PCR	Twist1.44M	Rohland 2022	Rohland 2022	NovaSeq X 25B	2x101, 2x8	9.95597e-05	35.3	0.002535	42	0	[0.026, 0.976]	na (<2x)	0.000133839		35.7	0.0205	4	0	U	Fail
S42649.Y1.E1.L1	I42649	P15382	88; OR-3:30	Koror quarry	Palau	7.3517537	134.498934	tooth (molar)	Vienna	37	Boston	robotic	Rohland 2018 (Dabney Buffer, silica beads)	Boston	ds	partial	Rohland 2015; silica coated magnetic beads and 7x volume PB (Qiagen) for cleanups, Bst2.0 in smaller volume, 100ul total PCR volume, higher primer concentration, SPRI cleanup of PCR	Twist1.44M	Rohland 2022	Rohland 2022	NovaSeq X 25B	2x101, 2x8	9.30794e-05	30.5	0.07442	41.1	0.3	[0.176, 0.939]	na (<2x)	0.000272023		34.2	0.025	12	4	U	Fail
S42649.Y1.E2.L1	I42649	P15382	88; OR-3:30	Koror quarry	Palau	7.3517537	134.498934	tooth (molar)	Vienna	37	Boston	robotic	Rohland 2018 (Dabney Buffer, silica beads)	Boston	ds	partial	Rohland 2015; silica coated magnetic beads and 7x volume PB (Qiagen) for cleanups, Bst2.0 in smaller volume, 100ul total PCR volume, higher primer concentration, SPRI cleanup of PCR	Twist1.44M	Rohland 2022	Rohland 2022	NovaSeq X 25B	2x101, 2x8	0.000129189	31.8	0.06108	48.2	0.125	[0.314, 0.992]	na (<2x)	0.000171209		33.2	0.022	10	1	U	Fail
S42650.Y1.E1.L1	I42650	P15383	101; OR-3:30	Koror quarry	Palau	7.3517537	134.498934	tooth (molar)	Vienna	38	Boston	robotic	Rohland 2018 (Dabney Buffer, silica beads)	Boston	ds	partial	Rohland 2015; silica coated magnetic beads and 7x volume PB (Qiagen) for cleanups, Bst2.0 in smaller volume, 100ul total PCR volume, higher primer concentration, SPRI cleanup of PCR	Twist1.44M	Rohland 2022	Rohland 2022	NovaSeq X 25B	2x101, 2x8	0.000173707	33.8	3.897	47.6	0.1135	[0.830, 0.960]	B4a1a4	0.0021362	4207	39.4	0.032	50	19	U	QuestionableCritical	Sex ratio, low SNPs
S42650.Y1.E2.L1	I42650	P15383	101; OR-3:30	Koror quarry	Palau	7.3517537	134.498934	tooth (molar)	Vienna	38	Boston	robotic	Rohland 2018 (Dabney Buffer, silica beads)	Boston	ds	partial	Rohland 2015; silica coated magnetic beads and 7x volume PB (Qiagen) for cleanups, Bst2.0 in smaller volume, 100ul total PCR volume, higher primer concentration, SPRI cleanup of PCR	Twist1.44M	Rohland 2022	Rohland 2022	NovaSeq X 25B	2x101, 2x8	0.000117013	34.2	3.686	48.6	0.1	[0.887, 0.987]	B4a1a4	0.00152002	3028	38.1	0.036	47	19	U	QuestionableCritical	Sex ratio, low SNPs
S42650.Y1.E3.L1	I42650	P15383	101; OR-3:30	Koror quarry	Palau	7.3517537	134.498934	tooth (molar)	Vienna	38	Boston	robotic	Rohland 2018 (Dabney Buffer, silica beads)	Boston	ss	USER	Gansauge 2020	Twist1.44M	Rohland 2022	Rohland 2022	NovaSeq X 25B	2x101, 2x8	0.0260397	53.9	4.774	47.8	0.026	[0.828, 0.964]	H2	0.0246567	47671	41.2	0.044	592	283	M	Pass
S42650.Y1.E4.L1	I42650	P15383	101; OR-3:30	Koror quarry	Palau	7.3517537	134.498934	tooth (molar)	Vienna	38	Boston	robotic	Rohland 2018 (Dabney Buffer, silica beads)	Boston	ss	USER	Gansauge 2020	Twist1.44M	Rohland 2022	Rohland 2022	NovaSeq X 25B	2x101, 2x8	0.0557432	51.9	3.541	47.3	0.039	[0.701, 0.920]	B4a1a	0.0184124	36094	40.5	0.035	419	203	M	Questionable	MT contamination
S42651.Y1.E1.L1	I42651	P15384	102a; OR-3:30	Koror quarry	Palau	7.3517537	134.498934	tooth (molar)	Vienna	38	Boston	robotic	Rohland 2018 (Dabney Buffer, silica beads)	Boston	ds	partial	Rohland 2015; silica coated magnetic beads and 7x volume PB (Qiagen) for cleanups, Bst2.0 in smaller volume, 100ul total PCR volume, higher primer concentration, SPRI cleanup of PCR	Twist1.44M	Rohland 2022	Rohland 2022	NovaSeq X 25B	2x101, 2x8	0.000170847	35.6	0.4018	42.1	0.0535	[0.651, 0.966]	na (<2x)	0.00117326	2212	35.1	0.0315	30	0	U	Questionable	Low SNPs
S42651.Y1.E2.L1	I42651	P15384	102a; OR-3:30	Koror quarry	Palau	7.3517537	134.498934	tooth (molar)	Vienna	38	Boston	robotic	Rohland 2018 (Dabney Buffer, silica beads)	Boston	ds	partial	Rohland 2015; silica coated magnetic beads and 7x volume PB (Qiagen) for cleanups, Bst2.0 in smaller volume, 100ul total PCR volume, higher primer concentration, SPRI cleanup of PCR	Twist1.44M	Rohland 2022	Rohland 2022	NovaSeq X 25B	2x101, 2x8	0.000178468	39.2	0.4459	42.7	0.0835	[0.618, 0.982]	na (<2x)	0.00105594	1905	34.7	0.033	27	0	U	Questionable	Low SNPs
S42651.Y1.E3.L1	I42651	P15384	102a; OR-3:30	Koror quarry	Palau	7.3517537	134.498934	tooth (molar)	Vienna	38	Boston	robotic	Rohland 2018 (Dabney Buffer, silica beads)	Boston	ss	USER	Gansauge 2020	Twist1.44M	Rohland 2022	Rohland 2022	NovaSeq X 25B	2x101, 2x8	0.0320453	50.8	0.6138	42.7	0	[0.452, 0.950]	na (<2x)	0.0183559	34944	40.8	0.047	769	7	F	Pass
S42651.Y1.E4.L1	I42651	P15384	102a; OR-3:30	Koror quarry	Palau	7.3517537	134.498934	tooth (molar)	Vienna	38	Boston	robotic	Rohland 2018 (Dabney Buffer, silica beads)	Boston	ss	USER	Gansauge 2020	Twist1.44M	Rohland 2022	Rohland 2022	NovaSeq X 25B	2x101, 2x8	0.0220804	52.5	0.4703	43.5	0.037	[0.410, 0.903]	na (<2x)	0.0157399	29990	41.7	0.043	618	25	F	Questionable	Sex ratio
S42652.Y1.E1.L1	I42652	P15385	102b; OR-3:30	Koror quarry	Palau	7.3517537	134.498934	tooth (molar)	Vienna	38	Boston	robotic	Rohland 2018 (Dabney Buffer, silica beads)	Boston	ds	partial	Rohland 2015; silica coated magnetic beads and 7x volume PB (Qiagen) for cleanups, Bst2.0 in smaller volume, 100ul total PCR volume, higher primer concentration, SPRI cleanup of PCR	Twist1.44M	Rohland 2022	Rohland 2022	NovaSeq X 25B	2x101, 2x8	0.000137782	38.6	1.823	46.8	0.175	[0.679, 0.918]	na (<2x)	0.00413336	8356	38.6	0.0525	86	32	U	QuestionableCritical	Sex ratio, low SNPs
S42652.Y1.E2.L1	I42652	P15385	102b; OR-3:30	Koror quarry	Palau	7.3517537	134.498934	tooth (molar)	Vienna	38	Boston	robotic	Rohland 2018 (Dabney Buffer, silica beads)	Boston	ds	partial	Rohland 2015; silica coated magnetic beads and 7x volume PB (Qiagen) for cleanups, Bst2.0 in smaller volume, 100ul total PCR volume, higher primer concentration, SPRI cleanup of PCR	Twist1.44M	Rohland 2022	Rohland 2022	NovaSeq X 25B	2x101, 2x8	0.000162314	41.9	2.075	48.2	0.1065	[0.790, 0.969]	B4a1a4	0.00576549	11597	42.9	0.05	127	40	U	QuestionableCritical	Sex ratio
S42652.Y1.E3.L1	I42652	P15385	102b; OR-3:30	Koror quarry	Palau	7.3517537	134.498934	tooth (molar)	Vienna	38	Boston	robotic	Rohland 2018 (Dabney Buffer, silica beads)	Boston	ss	USER	Gansauge 2020	Twist1.44M	Rohland 2022	Rohland 2022	NovaSeq X 25B	2x101, 2x8	0.0196191	47.6	2.514	45.7	0.019	[0.777, 0.970]	B4a1a4	0.0682247	128305	45.4	0.085	1378	794	M	Pass
S42652.Y1.E4.L1	I42652	P15385	102b; OR-3:30	Koror quarry	Palau	7.3517537	134.498934	tooth (molar)	Vienna	38	Boston	robotic	Rohland 2018 (Dabney Buffer, silica beads)	Boston	ss	USER	Gansauge 2020	Twist1.44M	Rohland 2022	Rohland 2022	NovaSeq X 25B	2x101, 2x8	0.0246026	49.5	2.758	47.3	0.058	[0.734, 0.940]	B4a	0.0652168	123929	45.8	0.078	1332	754	M	Questionable	MT contamination
S42653.Y1.E1.L1	I42653	P15386	102c, OR-3:30	Koror quarry	Palau	7.3517537	134.498934	tooth (molar)	Vienna	37	Boston	robotic	Rohland 2018 (Dabney Buffer, silica beads)	Boston	ds	partial	Rohland 2015; silica coated magnetic beads and 7x volume PB (Qiagen) for cleanups, Bst2.0 in smaller volume, 100ul total PCR volume, higher primer concentration, SPRI cleanup of PCR	Twist1.44M	Rohland 2022	Rohland 2022	NovaSeq X 25B	2x101, 2x8	8.11486e-05	33.3	0.2306	42.9	0.134	[0.129, 0.890]	na (<2x)	0.000659633	1111	34.6	0.0265	19	2	U	Questionable	Low SNPs
S42653.Y1.E2.L1	I42653	P15386	102c, OR-3:30	Koror quarry	Palau	7.3517537	134.498934	tooth (molar)	Vienna	37	Boston	robotic	Rohland 2018 (Dabney Buffer, silica beads)	Boston	ds	partial	Rohland 2015; silica coated magnetic beads and 7x volume PB (Qiagen) for cleanups, Bst2.0 in smaller volume, 100ul total PCR volume, higher primer concentration, SPRI cleanup of PCR	Twist1.44M	Rohland 2022	Rohland 2022	NovaSeq X 25B	2x101, 2x8	6.0056e-05	31.9	0.2662	41.6	0.124	[0.330, 0.962]	na (<2x)	0.000607489	1041	34.3	0.0265	23	2	U	Questionable	Low SNPs
S42654.Y1.E1.L1	I42654	P15387	99, OR-3:30	Koror quarry	Palau	7.3517537	134.498934	cochlea	Vienna	37	Boston	robotic	Rohland 2018 (Dabney Buffer, silica beads)	Boston	ds	partial	Rohland 2015; silica coated magnetic beads and 7x volume PB (Qiagen) for cleanups, Bst2.0 in smaller volume, 100ul total PCR volume, higher primer concentration, SPRI cleanup of PCR	Twist1.44M	Rohland 2022	Rohland 2022	NovaSeq X 25B	2x101, 2x8	0.331931	51.1	48.91	47.5	0.101	[0.955, 0.976]	E2	3.11944	1677360	51.8	0.1205	114324	1185	F	Pass
S42654.Y1.E2.L1	I42654	P15387	99, OR-3:30	Koror quarry	Palau	7.3517537	134.498934	cochlea	Vienna	37	Boston	robotic	Rohland 2018 (Dabney Buffer, silica beads)	Boston	ds	partial	Rohland 2015; silica coated magnetic beads and 7x volume PB (Qiagen) for cleanups, Bst2.0 in smaller volume, 100ul total PCR volume, higher primer concentration, SPRI cleanup of PCR	Twist1.44M	Rohland 2022	Rohland 2022	NovaSeq X 25B	2x101, 2x8	0.327893	51.6	50.65	48.3	0.1025	[0.948, 0.971]	E2a	3.07403	1674530	52.5	0.118	112574	1191	F	Pass
S42655.Y1.E1.L1	I42655	P15388	86; OR-3:30	Koror quarry	Palau	7.3517537	134.498934	tooth (molar)	Vienna	37	Boston	robotic	Rohland 2018 (Dabney Buffer, silica beads)	Boston	ds	partial	Rohland 2015; silica coated magnetic beads and 7x volume PB (Qiagen) for cleanups, Bst2.0 in smaller volume, 100ul total PCR volume, higher primer concentration, SPRI cleanup of PCR	Twist1.44M	Rohland 2022	Rohland 2022	NovaSeq X 25B	2x101, 2x8	0.000346479	43.2	1.521	52.3	0.1465	[0.474, 0.853]	na (<2x)	0.00120542	2449	45.6	0.088	38	0	U	Questionable	Low SNPs
S42655.Y1.E2.L1	I42655	P15388	86; OR-3:30	Koror quarry	Palau	7.3517537	134.498934	tooth (molar)	Vienna	37	Boston	robotic	Rohland 2018 (Dabney Buffer, silica beads)	Boston	ds	partial	Rohland 2015; silica coated magnetic beads and 7x volume PB (Qiagen) for cleanups, Bst2.0 in smaller volume, 100ul total PCR volume, higher primer concentration, SPRI cleanup of PCR	Twist1.44M	Rohland 2022	Rohland 2022	NovaSeq X 25B	2x101, 2x8	0.000360688	44	0.8812	53.7	0.062	[0.726, 0.987]	na (<2x)	0.000582285	1233	43.7	0.0705	25	1	U	Questionable	Sex ratio, low SNPs
S42656.Y1.E1.L1	I42656	P15389	102d; OR-3:30	Koror quarry	Palau	7.3517537	134.498934	cochlea	Vienna	38	Boston	robotic	Rohland 2018 (Dabney Buffer, silica beads)	Boston	ds	partial	Rohland 2015; silica coated magnetic beads and 7x volume PB (Qiagen) for cleanups, Bst2.0 in smaller volume, 100ul total PCR volume, higher primer concentration, SPRI cleanup of PCR	Twist1.44M	Rohland 2022	Rohland 2022	NovaSeq X 25B	2x101, 2x8	0.315307	47.5	5.407	48	0.0105	[0.941, 0.997]	P1d1	0.0692259	143680	53.3	0.009	2862	42	F	QuestionableCritical	Nuc damage
S42656.Y1.E2.L1	I42656	P15389	102d; OR-3:30	Koror quarry	Palau	7.3517537	134.498934	cochlea	Vienna	38	Boston	robotic	Rohland 2018 (Dabney Buffer, silica beads)	Boston	ds	partial	Rohland 2015; silica coated magnetic beads and 7x volume PB (Qiagen) for cleanups, Bst2.0 in smaller volume, 100ul total PCR volume, higher primer concentration, SPRI cleanup of PCR	Twist1.44M	Rohland 2022	Rohland 2022	NovaSeq X 25B	2x101, 2x8	0.0931329	48.2	38.74	50.8	0.134	[0.963, 0.992]	P1d1	1.95585	1556102	54.7	0.1535	76228	653	F	Pass
S42657.Y1.E1.L1	I42657	P15390	34; OR-3:30	Koror quarry	Palau	7.3517537	134.498934	tooth (molar)	Vienna	37	Boston	robotic	Rohland 2018 (Dabney Buffer, silica beads)	Boston	ds	partial	Rohland 2015; silica coated magnetic beads and 7x volume PB (Qiagen) for cleanups, Bst2.0 in smaller volume, 100ul total PCR volume, higher primer concentration, SPRI cleanup of PCR	Twist1.44M	Rohland 2022	Rohland 2022	NovaSeq X 25B	2x101, 2x8	0.00014355	34.7	0.616	46.6	0.1065	[0.380, 0.846]	na (<2x)	0.000406731		33.8	0.0295	19	2	U	Fail
S42657.Y1.E2.L1	I42657	P15390	34; OR-3:30	Koror quarry	Palau	7.3517537	134.498934	tooth (molar)	Vienna	37	Boston	robotic	Rohland 2018 (Dabney Buffer, silica beads)	Boston	ds	partial	Rohland 2015; silica coated magnetic beads and 7x volume PB (Qiagen) for cleanups, Bst2.0 in smaller volume, 100ul total PCR volume, higher primer concentration, SPRI cleanup of PCR	Twist1.44M	Rohland 2022	Rohland 2022	NovaSeq X 25B	2x101, 2x8	0.000133084	31.8	0.4779	45	0.103	[0.528, 0.951]	na (<2x)	0.000440625		33.7	0.03	14	2	U	Fail
S43042.Y1.E1.L1	I43042	P15456	96a; OR-3:30	Koror quarry	Palau	7.3517537	134.498934	tooth (molar)	Vienna	37	Boston	robotic	Rohland 2018 (Dabney Buffer, silica beads)	Boston	ds	partial	Rohland 2015; silica coated magnetic beads and 7x volume PB (Qiagen) for cleanups, Bst2.0 in smaller volume, 100ul total PCR volume, higher primer concentration, SPRI cleanup of PCR	Twist1.44M	Rohland 2022	Rohland 2022	NovaSeq X 25B	2x101, 2x8	0.000627065	42.1	2.316	50	0.12	[0.785, 0.959]	B4a1a3a1	0.00833884	17123	48.4	0.081	176	95	M	Pass
S43042.Y1.E2.L1	I43042	P15456	96a; OR-3:30	Koror quarry	Palau	7.3517537	134.498934	tooth (molar)	Vienna	37	Boston	robotic	Rohland 2018 (Dabney Buffer, silica beads)	Boston	ds	partial	Rohland 2015; silica coated magnetic beads and 7x volume PB (Qiagen) for cleanups, Bst2.0 in smaller volume, 100ul total PCR volume, higher primer concentration, SPRI cleanup of PCR	Twist1.44M	Rohland 2022	Rohland 2022	NovaSeq X 25B	2x101, 2x8	0.000550266	45	2.35	51	0.1085	[0.794, 0.958]	B4a1a3a1	0.00764184	15757	46.8	0.0765	159	99	M	Pass
S43042.Y1.E3.L1	I43042	P15456	96a; OR-3:30	Koror quarry	Palau	7.3517537	134.498934	tooth (molar)	Vienna	37	Boston	robotic	Rohland 2018 (Dabney Buffer, silica beads)	Boston	ss	USER	Gansauge 2020	Twist1.44M	Rohland 2022	Rohland 2022	NovaSeq X 25B	2x101, 2x8	0.040874	50	3.108	47.3	0.056	[0.609, 0.859]	B4a1a3a	0.148464	265280	48.9	0.084	3147	1646	M	QuestionableCritical	MT contamination
S43042.Y1.E4.L1	I43042	P15456	96a; OR-3:30	Koror quarry	Palau	7.3517537	134.498934	tooth (molar)	Vienna	37	Boston	robotic	Rohland 2018 (Dabney Buffer, silica beads)	Boston	ss	USER	Gansauge 2020	Twist1.44M	Rohland 2022	Rohland 2022	NovaSeq X 25B	2x101, 2x8	0.0597091	52.6	2.324	48.8	0.07	[0.716, 0.950]	B4a1a3a1	0.142421	255072	50.6	0.068	3051	1632	M	Questionable	MT contamination
S43043.Y1.E1.L1	I43043	P15457	96b; OR-3:30	Koror quarry	Palau	7.3517537	134.498934	tooth (molar)	Vienna	37	Boston	robotic	Rohland 2018 (Dabney Buffer, silica beads)	Boston	ds	partial	Rohland 2015; silica coated magnetic beads and 7x volume PB (Qiagen) for cleanups, Bst2.0 in smaller volume, 100ul total PCR volume, higher primer concentration, SPRI cleanup of PCR	Twist1.44M	Rohland 2022	Rohland 2022	NovaSeq X 25B	2x101, 2x8	0.000194521	34	1.966	50.8	0.09	[0.756, 0.969]	na (<2x)	0.000866475	1608	36.1	0.0275	24	1	U	Questionable	Low SNP, Nuclear Damage, Sex Ratio
S43043.Y1.E2.L1	I43043	P15457	96b; OR-3:30	Koror quarry	Palau	7.3517537	134.498934	tooth (molar)	Vienna	37	Boston	robotic	Rohland 2018 (Dabney Buffer, silica beads)	Boston	ds	partial	Rohland 2015; silica coated magnetic beads and 7x volume PB (Qiagen) for cleanups, Bst2.0 in smaller volume, 100ul total PCR volume, higher primer concentration, SPRI cleanup of PCR	Twist1.44M	Rohland 2022	Rohland 2022	NovaSeq X 25B	2x101, 2x8	0.000175171	35.6	1.753	49.8	0.122	[0.670, 0.924]	na (<2x)	0.000783043	1584	36.2	0.0275	33	1	U	Questionable	Low SNP, Nuclear Damage
S43044.Y1.E1.L1	I43044	P15458	92; OR-3:30	Koror quarry	Palau	7.3517537	134.498934	cochlea	Vienna	38	Boston	robotic	Rohland 2018 (Dabney Buffer, silica beads)	Boston	ds	partial	Rohland 2015; silica coated magnetic beads and 7x volume PB (Qiagen) for cleanups, Bst2.0 in smaller volume, 100ul total PCR volume, higher primer concentration, SPRI cleanup of PCR	Twist1.44M	Rohland 2022	Rohland 2022	NovaSeq X 25B	2x101, 2x8	0.00657958	43.8	6.748	46.6	0.1445	[0.867, 0.965]	B4a1a1a3	0.106975	204137	50.7	0.1675	4249	44	F	Pass
S43044.Y1.E2.L1	I43044	P15458	92; OR-3:30	Koror quarry	Palau	7.3517537	134.498934	cochlea	Vienna	38	Boston	robotic	Rohland 2018 (Dabney Buffer, silica beads)	Boston	ds	partial	Rohland 2015; silica coated magnetic beads and 7x volume PB (Qiagen) for cleanups, Bst2.0 in smaller volume, 100ul total PCR volume, higher primer concentration, SPRI cleanup of PCR	Twist1.44M	Rohland 2022	Rohland 2022	NovaSeq X 25B	2x101, 2x8	0.0063204	43.4	6.324	46.1	0.1575	[0.909, 0.982]	B4a1a1	0.112245	213677	50.6	0.16	4303	47	F	Pass
S43044.Y1.E3.L1	I43044	P15458	92; OR-3:30	Koror quarry	Palau	7.3517537	134.498934	cochlea	Vienna	38	Boston	robotic	Rohland 2018 (Dabney Buffer, silica beads)	Boston	ss	USER	Gansauge 2020	Twist1.44M	Rohland 2022	Rohland 2022	NovaSeq X 25B	2x101, 2x8	0.0516612	46.5	4.117	43.8	0.054	[0.702, 0.907]	B4a1a1	1.59539	1378615	46.2	0.101	66182	361	F	Questionable	MT contamination
S43044.Y1.E4.L1	I43044	P15458	92; OR-3:30	Koror quarry	Palau	7.3517537	134.498934	cochlea	Vienna	38	Boston	robotic	Rohland 2018 (Dabney Buffer, silica beads)	Boston	ss	USER	Gansauge 2020	Twist1.44M	Rohland 2022	Rohland 2022	NovaSeq X 25B	2x101, 2x8	0.0461543	49	4.587	45.4	0.039	[0.701, 0.908]	B4a1a1	1.89068	1483873	48.1	0.088	79898	447	F	Questionable	MT contamination
S43045.Y1.E1.L1	I43045	P15459	90; OR-3:30	Koror quarry	Palau	7.3517537	134.498934	cochlea	Vienna	38	Boston	robotic	Rohland 2018 (Dabney Buffer, silica beads)	Boston	ds	partial	Rohland 2015; silica coated magnetic beads and 7x volume PB (Qiagen) for cleanups, Bst2.0 in smaller volume, 100ul total PCR volume, higher primer concentration, SPRI cleanup of PCR	Twist1.44M	Rohland 2022	Rohland 2022	NovaSeq X 25B	2x101, 2x8		0		0	0	[nan, nan]	H2a2a1	7.56102e-05		34.6	0.0195	2	3	U	Fail	Low SNP, Nuclear Damage
S43045.Y1.E2.L1	I43045	P15459	90; OR-3:30	Koror quarry	Palau	7.3517537	134.498934	cochlea	Vienna	38	Boston	robotic	Rohland 2018 (Dabney Buffer, silica beads)	Boston	ds	partial	Rohland 2015; silica coated magnetic beads and 7x volume PB (Qiagen) for cleanups, Bst2.0 in smaller volume, 100ul total PCR volume, higher primer concentration, SPRI cleanup of PCR	Twist1.44M	Rohland 2022	Rohland 2022	NovaSeq X 25B	2x101, 2x8				0	0	[nan, nan]	H2a2a1	8.16937e-05		34.4	0.0165	0	1	U	Fail	Low SNP, Nuclear Damage
S43046.Y1.E1.L1	I43046	P15460	103; OR-3:30	Koror quarry	Palau	7.3517537	134.498934	tooth (molar)	Vienna	37	Boston	robotic	Rohland 2018 (Dabney Buffer, silica beads)	Boston	ds	partial	Rohland 2015; silica coated magnetic beads and 7x volume PB (Qiagen) for cleanups, Bst2.0 in smaller volume, 100ul total PCR volume, higher primer concentration, SPRI cleanup of PCR	Twist1.44M	Rohland 2022	Rohland 2022	NovaSeq X 25B	2x101, 2x8		0	0.2881	46.8	0.16	[0.220, 0.857]	na (<2x)	0.00184941	3847	44.8	0.064	37	15	U	QuestionableCritical	Low SNP, Sex Ratio
S43046.Y1.E2.L1	I43046	P15460	103; OR-3:30	Koror quarry	Palau	7.3517537	134.498934	tooth (molar)	Vienna	37	Boston	robotic	Rohland 2018 (Dabney Buffer, silica beads)	Boston	ds	partial	Rohland 2015; silica coated magnetic beads and 7x volume PB (Qiagen) for cleanups, Bst2.0 in smaller volume, 100ul total PCR volume, higher primer concentration, SPRI cleanup of PCR	Twist1.44M	Rohland 2022	Rohland 2022	NovaSeq X 25B	2x101, 2x8			0.3421	46.8	0.0575	[0.609, 0.997]	na (<2x)	0.00214142	4461	43.3	0.0575	33	19	U	Questionable	Low SNP
S43046.Y1.E3.L1	I43046	P15460	103; OR-3:30	Koror quarry	Palau	7.3517537	134.498934	tooth (molar)	Vienna	37	Boston	robotic	Rohland 2018 (Dabney Buffer, silica beads)	Boston	ss	USER	Gansauge 2020	Twist1.44M	Rohland 2022	Rohland 2022	NovaSeq X 25B	2x101, 2x8	0.0282878	51.1	0.4481	43.9	0.024	[0.527, 0.951]	na (<2x)	0.0470217	90235	45.9	0.038	1121	441	U	QuestionableCritical	Sex ratio
S43046.Y1.E4.L1	I43046	P15460	103; OR-3:30	Koror quarry	Palau	7.3517537	134.498934	tooth (molar)	Vienna	37	Boston	robotic	Rohland 2018 (Dabney Buffer, silica beads)	Boston	ss	USER	Gansauge 2020	Twist1.44M	Rohland 2022	Rohland 2022	NovaSeq X 25B	2x101, 2x8	0.0227334	50.4	0.5554	44.2	0	[0.468, 0.947]	na (<2x)	0.0694631	133818	47.1	0.032	1600	714	M	Questionable	Sex ratio
S43882.Y1.E1.L1	I43882	P15508	104; OR-3:30	Koror quarry	Palau	7.3517537	134.498934	tooth (molar)	Vienna	38	Boston	robotic	Rohland 2018 (Dabney Buffer, silica beads)	Boston	ds	partial	Rohland 2015; silica coated magnetic beads and 7x volume PB (Qiagen) for cleanups, Bst2.0 in smaller volume, 100ul total PCR volume, higher primer concentration, SPRI cleanup of PCR	Twist1.44M	Rohland 2022	Rohland 2022	NovaSeq X 25B	2x101, 2x8	0.00535976	38.5	2.338	42.3	0.1495	[0.757, 0.947]	B4a1a4	0.0218261	45096	42.2	0.172	451	236	M	Questionable	MT contamination
S43882.Y1.E2.L1	I43882	P15508	104; OR-3:30	Koror quarry	Palau	7.3517537	134.498934	tooth (molar)	Vienna	38	Boston	robotic	Rohland 2018 (Dabney Buffer, silica beads)	Boston	ds	partial	Rohland 2015; silica coated magnetic beads and 7x volume PB (Qiagen) for cleanups, Bst2.0 in smaller volume, 100ul total PCR volume, higher primer concentration, SPRI cleanup of PCR	Twist1.44M	Rohland 2022	Rohland 2022	NovaSeq X 25B	2x101, 2x8	0.00512204	38.8	1.614	42.7	0.12	[0.714, 0.953]	na (<2x)	0.0202722	41518	42.5	0.173	419	245	M	Pass
S43882.Y1.E3.L1	I43882	P15508	104; OR-3:30	Koror quarry	Palau	7.3517537	134.498934	tooth (molar)	Vienna	38	Boston	robotic	Rohland 2018 (Dabney Buffer, silica beads)	Boston	ss	USER	Gansauge 2020	Twist1.44M	Rohland 2022	Rohland 2022	NovaSeq X 25B	2x101, 2x8	0.0419361	40.4	3.946	41.7	0.014	[0.622, 0.866]	H2a	0.494419	739477	40.4	0.065	10386	6083	M	QuestionableCritical	MT contamination, Angsd_MoM
S43882.Y1.E4.L1	I43882	P15508	104; OR-3:30	Koror quarry	Palau	7.3517537	134.498934	tooth (molar)	Vienna	38	Boston	robotic	Rohland 2018 (Dabney Buffer, silica beads)	Boston	ss	USER	Gansauge 2020	Twist1.44M	Rohland 2022	Rohland 2022	NovaSeq X 25B	2x101, 2x8	0.0621868	43.3	4.646	42.4	0.013	[0.736, 0.910]	B4a1a4	0.657103	903688	40.8	0.062	14185	7912	M	QuestionableCritical	MT contamination, Angsd_MoM
S43883.Y1.E1.L1	I43883	P15509	130; OR-3:30	Koror quarry	Palau	7.3517537	134.498934	tooth (molar)	Vienna	37	Boston	robotic	Rohland 2018 (Dabney Buffer, silica beads)	Boston	ds	partial	Rohland 2015; silica coated magnetic beads and 7x volume PB (Qiagen) for cleanups, Bst2.0 in smaller volume, 100ul total PCR volume, higher primer concentration, SPRI cleanup of PCR	Twist1.44M	Rohland 2022	Rohland 2022	NovaSeq X 25B	2x101, 2x8		0	0.2803	48.9	0.12	[0.451, 0.996]	na (<2x)	0.0048686	9616	50	0.0655	216	0	F	Pass
S43883.Y1.E2.L1	I43883	P15509	130; OR-3:30	Koror quarry	Palau	7.3517537	134.498934	tooth (molar)	Vienna	37	Boston	robotic	Rohland 2018 (Dabney Buffer, silica beads)	Boston	ds	partial	Rohland 2015; silica coated magnetic beads and 7x volume PB (Qiagen) for cleanups, Bst2.0 in smaller volume, 100ul total PCR volume, higher primer concentration, SPRI cleanup of PCR	Twist1.44M	Rohland 2022	Rohland 2022	NovaSeq X 25B	2x101, 2x8	0.00114286	58	0.1637	45.2	0.131	[0.403, 0.994]	na (<2x)	0.00292359	5912	51.3	0.062	124	3	F	Questionable	Low SNPs. Contam, similar to dopple
S43883.Y1.E3.L1	I43883	P15509	130; OR-3:30	Koror quarry	Palau	7.3517537	134.498934	tooth (molar)	Vienna	37	Boston	robotic	Rohland 2018 (Dabney Buffer, silica beads)	Boston	ss	USER	Gansauge 2020	Twist1.44M	Rohland 2022	Rohland 2022	NovaSeq X 25B	2x101, 2x8	0.0291352	57	0.6597	45.4	0	[0.678, 0.956]	na (<2x)	0.123155	220996	48.7	0.039	5533	125	F	Pass
S43883.Y1.E4.L1	I43883	P15509	130; OR-3:30	Koror quarry	Palau	7.3517537	134.498934	tooth (molar)	Vienna	37	Boston	robotic	Rohland 2018 (Dabney Buffer, silica beads)	Boston	ss	USER	Gansauge 2020	Twist1.44M	Rohland 2022	Rohland 2022	NovaSeq X 25B	2x101, 2x8	0.0133068	52.4	0.8515	45.4	0	[0.659, 0.969]	na (<2x)	0.139586	247502	49.5	0.038	6459	47	F	Pass
S43885.Y1.E1.L1	I43885	P15511	132; OR-3:30	Koror quarry	Palau	7.3517537	134.498934	tooth (molar)	Vienna	38	Boston	robotic	Rohland 2018 (Dabney Buffer, silica beads)	Boston	ds	partial	Rohland 2015; silica coated magnetic beads and 7x volume PB (Qiagen) for cleanups, Bst2.0 in smaller volume, 100ul total PCR volume, higher primer concentration, SPRI cleanup of PCR	Twist1.44M	Rohland 2022	Rohland 2022	NovaSeq X 25B	2x101, 2x8	0.00127065	30	0.005915	49	0	[0.155, 0.987]	na (<2x)	0.000445839		34.5	0.026	20	2	U	Fail
S43885.Y1.E2.L1	I43885	P15511	132; OR-3:30	Koror quarry	Palau	7.3517537	134.498934	tooth (molar)	Vienna	38	Boston	robotic	Rohland 2018 (Dabney Buffer, silica beads)	Boston	ds	partial	Rohland 2015; silica coated magnetic beads and 7x volume PB (Qiagen) for cleanups, Bst2.0 in smaller volume, 100ul total PCR volume, higher primer concentration, SPRI cleanup of PCR	Twist1.44M	Rohland 2022	Rohland 2022	NovaSeq X 25B	2x101, 2x8		0		0	0	[nan, nan]	H2a2a1	3.30251e-05		31.7	0.02	1	0	U	Fail
S43884.Y1.E1.L1	I43894	P15510	118; OR-3:30	Koror quarry	Palau	7.3517537	134.498934	tooth (molar)	Vienna	38	Boston	robotic	Rohland 2018 (Dabney Buffer, silica beads)	Boston	ds	partial	Rohland 2015; silica coated magnetic beads and 7x volume PB (Qiagen) for cleanups, Bst2.0 in smaller volume, 100ul total PCR volume, higher primer concentration, SPRI cleanup of PCR	Twist1.44M	Rohland 2022	Rohland 2022	NovaSeq X 25B	2x101, 2x8		0	0.5457	46.6	0.128	[0.574, 0.970]	na (<2x)	0.00931482	19061	38.6	0.1055	350	4	F	Pass
S43884.Y1.E2.L1	I43894	P15510	118; OR-3:30	Koror quarry	Palau	7.3517537	134.498934	tooth (molar)	Vienna	38	Boston	robotic	Rohland 2018 (Dabney Buffer, silica beads)	Boston	ds	partial	Rohland 2015; silica coated magnetic beads and 7x volume PB (Qiagen) for cleanups, Bst2.0 in smaller volume, 100ul total PCR volume, higher primer concentration, SPRI cleanup of PCR	Twist1.44M	Rohland 2022	Rohland 2022	NovaSeq X 25B	2x101, 2x8		0	0.5689	45.8	0.1175	[0.595, 0.943]	na (<2x)	0.00833624	17117	38.7	0.0975	335	5	F	Pass	Contam, similar to dopple
S43884.Y1.E3.L1	I43894	P15510	118; OR-3:30	Koror quarry	Palau	7.3517537	134.498934	tooth (molar)	Vienna	38	Boston	robotic	Rohland 2018 (Dabney Buffer, silica beads)	Boston	ss	USER	Gansauge 2020	Twist1.44M	Rohland 2022	Rohland 2022	NovaSeq X 25B	2x101, 2x8	0.0092791	46.6	1.413	44.8	0.01	[0.790, 0.973]	na (<2x)	0.207359	358391	40.4	0.083	8324	75	F	Pass
S43884.Y1.E4.L1	I43894	P15510	118; OR-3:30	Koror quarry	Palau	7.3517537	134.498934	tooth (molar)	Vienna	38	Boston	robotic	Rohland 2018 (Dabney Buffer, silica beads)	Boston	ss	USER	Gansauge 2020	Twist1.44M	Rohland 2022	Rohland 2022	NovaSeq X 25B	2x101, 2x8	0.0118945	49.6	1.481	44.9	0.022	[0.872, 0.994]	na (<2x)	0.232472	395379	40.4	0.079	9241	78	F	Pass
S43894.Y1.E1.L1	I43894	P15552	125; OR-3:30	Koror quarry	Palau	7.3517537	134.498934	cochlea	Vienna	38	Boston	robotic	Rohland 2018 (Dabney Buffer, silica beads)	Boston	ds	partial	Rohland 2015; silica coated magnetic beads and 7x volume PB (Qiagen) for cleanups, Bst2.0 in smaller volume, 100ul total PCR volume, higher primer concentration, SPRI cleanup of PCR	Twist1.44M	Rohland 2022	Rohland 2022	NovaSeq X 25B	2x101, 2x8	0.157186	51	16.77	52.2	0.126	[0.946, 0.984]	M73a	2.44559	1689249	56.7	0.1335	96539	770	F	Pass
S43894.Y1.E2.L1	I43894	P15552	125; OR-3:30	Koror quarry	Palau	7.3517537	134.498934	cochlea	Vienna	38	Boston	robotic	Rohland 2018 (Dabney Buffer, silica beads)	Boston	ds	partial	Rohland 2015; silica coated magnetic beads and 7x volume PB (Qiagen) for cleanups, Bst2.0 in smaller volume, 100ul total PCR volume, higher primer concentration, SPRI cleanup of PCR	Twist1.44M	Rohland 2022	Rohland 2022	NovaSeq X 25B	2x101, 2x8	0.15869	57.2	20.24	51.7	0.12	[0.957, 0.989]	M73a	2.35775	1705031	56.8	0.1225	94387	829	F	Pass
S43895.Y1.E1.L1	I43895	P15553	113; OR-3:30	Koror quarry	Palau	7.3517537	134.498934	tooth (molar)	Vienna	37	Boston	robotic	Rohland 2018 (Dabney Buffer, silica beads)	Boston	ds	partial	Rohland 2015; silica coated magnetic beads and 7x volume PB (Qiagen) for cleanups, Bst2.0 in smaller volume, 100ul total PCR volume, higher primer concentration, SPRI cleanup of PCR	Twist1.44M	Rohland 2022	Rohland 2022	NovaSeq X 25B	2x101, 2x8	0.000125018	36.1	0.5385	44	0.1145	[0.524, 0.908]	na (<2x)	0.00183376	3764	36.7	0.0555	39	19	U	Questionable	Low SNPs
S43895.Y1.E2.L1	I43895	P15553	113; OR-3:30	Koror quarry	Palau	7.3517537	134.498934	tooth (molar)	Vienna	37	Boston	robotic	Rohland 2018 (Dabney Buffer, silica beads)	Boston	ds	partial	Rohland 2015; silica coated magnetic beads and 7x volume PB (Qiagen) for cleanups, Bst2.0 in smaller volume, 100ul total PCR volume, higher primer concentration, SPRI cleanup of PCR	Twist1.44M	Rohland 2022	Rohland 2022	NovaSeq X 25B	2x101, 2x8	0.000197366	36.4	0.4829	46.5	0.0715	[0.639, 0.965]	na (<2x)	0.00186331	3765	39.2	0.0465	33	18	U	Questionable	Low SNPs
S43895.Y1.E3.L1	I43895	P15553	113; OR-3:30	Koror quarry	Palau	7.3517537	134.498934	tooth (molar)	Vienna	37	Boston	robotic	Rohland 2018 (Dabney Buffer, silica beads)	Boston	ss	USER	Gansauge 2020	Twist1.44M	Rohland 2022	Rohland 2022	NovaSeq X 25B	2x101, 2x8	0.00752787	52.5	1.85	44.5	0.027	[0.864, 0.992]	na (<2x)	0.0447664	87425	42	0.066	875	558	M	Pass
S43895.Y1.E4.L1	I43895	P15553	113; OR-3:30	Koror quarry	Palau	7.3517537	134.498934	tooth (molar)	Vienna	37	Boston	robotic	Rohland 2018 (Dabney Buffer, silica beads)	Boston	ss	USER	Gansauge 2020	Twist1.44M	Rohland 2022	Rohland 2022	NovaSeq X 25B	2x101, 2x8	0.0029533	49.7	1.508	44.7	0.012	[0.741, 0.953]	na (<2x)	0.0328878	64717	42.4	0.063	637	376	M	Pass
S43896.Y1.E1.L1	I43896	P15554	123; OR-3:30	Koror quarry	Palau	7.3517537	134.498934	tooth (molar)	Vienna	37	Boston	robotic	Rohland 2018 (Dabney Buffer, silica beads)	Boston	ds	partial	Rohland 2015; silica coated magnetic beads and 7x volume PB (Qiagen) for cleanups, Bst2.0 in smaller volume, 100ul total PCR volume, higher primer concentration, SPRI cleanup of PCR	Twist1.44M	Rohland 2022	Rohland 2022	NovaSeq X 25B	2x101, 2x8	0.000196032	34.4		0	0	[nan, nan]	H2a2a1	0.000260725		42.3	0.013	2	1	U	Fail
S43896.Y1.E2.L1	I43896	P15554	123; OR-3:30	Koror quarry	Palau	7.3517537	134.498934	tooth (molar)	Vienna	37	Boston	robotic	Rohland 2018 (Dabney Buffer, silica beads)	Boston	ds	partial	Rohland 2015; silica coated magnetic beads and 7x volume PB (Qiagen) for cleanups, Bst2.0 in smaller volume, 100ul total PCR volume, higher primer concentration, SPRI cleanup of PCR	Twist1.44M	Rohland 2022	Rohland 2022	NovaSeq X 25B	2x101, 2x8	0.000204759	36	0.00845	46.7	0	[0.296, 0.992]	na (<2x)	0.000164257		41.4	0.017	4	2	U	Fail

## Sheet: S2.3.ROH
TableS2.3 ROH of ancient Palauans (> 400,000 Autosomal SNPs)
iid	max_roh	sum_roh >4cm	n_roh >4cm	sum_roh >8cm	n_roh >8cm	sum_roh >12cm	n_roh >12cm	sum_roh >20cm	n_roh >20cm
I41042	28.168	97.7572	10	67.1009	4	55.8269	3	28.168	1
I41043	13.117	69.8673	9	44.631	4	13.117	1	0	0
I41045	20.688	131.503	13	97.6562	7	77.2252	5	20.688	1
I41048	9.8851	64.5306	11	9.8851	1	0	0	0	0
I41049	19.1784	66.4128	8	19.1784	1	19.1784	1	0	0
I41051	4.8278	13.3752	3	0	0	0	0	0	0
I41052	4.7658	13.7895	3	0	0	0	0	0	0
I41054	4.6778	4.6778	1	0	0	0	0	0	0
I41056	23.2959	58.9552	7	40.0536	3	23.2959	1	23.2959	1
I42654	5.6592	5.6592	1	0	0	0	0	0	0
I42656	9.1686	23.1555	4	9.1686	1	0	0	0	0
I43044	8.15642	8.15642	1	8.15642	1	0	0	0	0
I43894	20.8248	53.4127	6	31.9582	2	20.8248	1	20.8248	1

## Sheet: S2.4.IBD
TableS2.4 IBD sharing among ancient Palauans
iid1	iid2	max_IBD	sum_IBD >8cm	n_IBD >8cm	sum_IBD >12cm	n_IBD >12cm	sum_IBD >16cm	n_IBD >16cm	sum_IBD >20cm	n_IBD >20cm
I41051	I43882	48.638	283.003	13	243.458	9	227.765	8	191.622	6
I42654	I43882	65.992	137.383	5	116.354	3	116.354	3	99.3777	2
I41042	I41054	34.472	112.549	7	84.3415	4	69.8922	3	34.472	1
I41048	I41049	19.4344	106.463	9	48.2527	3	19.4344	1	0	0
I41051	I41056	26.6054	87.7433	5	79.2822	4	66.9267	3	50.3753	2
I41054	I41056	18.4332	87.3175	7	47.7107	3	34.9476	2	0	0
I42654	I43044	23.2077	80.0583	6	54.6693	3	39.2128	2	23.2077	1
I41051	I41054	22.8062	64.2672	4	54.0143	3	41.4293	2	22.8062	1
I43044	I43894	13.3785	63.2967	6	26.4262	2	0	0	0	0
I42654	I43894	20.3574	58.2605	5	20.3574	1	20.3574	1	20.3574	1
I43882	I43894	16.6593	55.3542	4	31.7455	2	16.6593	1	0	0
I41045	I43894	13.1895	48.2662	4	25.6349	2	0	0	0	0
I41056	I43044	17.3601	47.3484	4	17.3601	1	17.3601	1	0	0
I41056	I42656	10.7009	45.5403	5	0	0	0	0	0	0
I41043	I41045	12.2318	43.3288	4	12.2318	1	0	0	0	0
I41056	I43882	12.2208	41.2154	4	12.2208	1	0	0	0	0
I41043	I41052	21.4642	39.8167	3	21.4642	1	21.4642	1	21.4642	1
I41051	I42654	10.9943	38.2269	4	0	0	0	0	0	0
I41052	I41054	11.6407	37.3898	4	0	0	0	0	0	0
I41049	I42656	13.9447	36.4308	3	13.9447	1	0	0	0	0
I41045	I41052	9.5635	36.1605	4	0	0	0	0	0	0
I41043	I41054	21.5563	32.3847	2	21.5563	1	21.5563	1	21.5563	1
I41052	I41056	15.134	32.1562	3	15.134	1	0	0	0	0
I41042	I43882	11.943	30.5974	3	0	0	0	0	0	0
I41052	I42654	19.511	30.285	2	19.511	1	19.511	1	0	0
I41042	I41043	10.9742	29.8559	3	0	0	0	0	0	0
I41043	I41048	10.8989	28.6556	3	0	0	0	0	0	0
I41056	I43894	10.0364	27.8407	3	0	0	0	0	0	0
I41049	I41056	9.7268	27.6957	3	0	0	0	0	0	0
I41048	I43894	10.2416	27.6581	3	0	0	0	0	0	0
I41042	I41048	9.7786	26.8111	3	0	0	0	0	0	0
I41054	I42654	13.2897	23.0485	2	13.2897	1	0	0	0	0
I41045	I43882	14.5807	22.6548	2	14.5807	1	0	0	0	0
I41054	I43882	12.4113	22.5015	2	12.4113	1	0	0	0	0
I41042	I41051	11.2263	22.4036	2	0	0	0	0	0	0
I41045	I43044	11.6858	21.93	2	0	0	0	0	0	0
I41048	I41054	11.019	20.8698	2	0	0	0	0	0	0
I41049	I41051	12.4661	20.5773	2	12.4661	1	0	0	0	0
I41049	I42654	11.82	20.13	2	0	0	0	0	0	0
I41052	I42656	10.9962	19.8965	2	0	0	0	0	0	0
I41048	I43882	10.1808	19.4593	2	0	0	0	0	0	0
I41051	I42656	10.1509	19.0387	2	0	0	0	0	0	0
I41043	I43882	10.2301	18.6853	2	0	0	0	0	0	0
I41045	I41051	9.22559	18.4458	2	0	0	0	0	0	0
I42656	I43882	9.0272	17.9041	2	0	0	0	0	0	0
I41049	I41054	9.4489	17.7852	2	0	0	0	0	0	0
I41042	I41056	9.2827	17.7368	2	0	0	0	0	0	0
I41051	I43894	9.215	17.6232	2	0	0	0	0	0	0
I41045	I42654	8.9897	17.3114	2	0	0	0	0	0	0
I41049	I41052	8.89139	17.1714	2	0	0	0	0	0	0
I41052	I43882	9.1235	17.1326	2	0	0	0	0	0	0
I41048	I42654	8.5941	16.7415	2	0	0	0	0	0	0
I41048	I42656	16.0347	16.0347	1	16.0347	1	16.0347	1	0	0
I41042	I41052	14.5559	14.5559	1	14.5559	1	0	0	0	0
I41054	I43894	14.4031	14.4031	1	14.4031	1	0	0	0	0
I41054	I43044	13.4805	13.4805	1	13.4805	1	0	0	0	0
I41045	I41056	12.914	12.914	1	12.914	1	0	0	0	0
I41051	I43044	12.5755	12.5755	1	12.5755	1	0	0	0	0
I41043	I43044	12.3362	12.3362	1	12.3362	1	0	0	0	0
I41056	I42654	11.5035	11.5035	1	0	0	0	0	0	0
I41045	I41049	10.1441	10.1441	1	0	0	0	0	0	0
I41052	I43894	9.5204	9.5204	1	0	0	0	0	0	0
I41048	I41052	9.0259	9.0259	1	0	0	0	0	0	0
I41043	I41051	8.9506	8.9506	1	0	0	0	0	0	0
I41049	I43894	8.8056	8.8056	1	0	0	0	0	0	0
I41042	I42654	8.7961	8.7961	1	0	0	0	0	0	0
I41048	I43044	8.7777	8.7777	1	0	0	0	0	0	0
I41045	I41054	8.6455	8.6455	1	0	0	0	0	0	0
I43044	I43882	8.4318	8.4318	1	0	0	0	0	0	0
I41054	I42656	8.35168	8.35168	1	0	0	0	0	0	0
I41048	I41056	8.3364	8.3364	1	0	0	0	0	0	0
I41042	I43044	8.2599	8.2599	1	0	0	0	0	0	0
I42656	I43894	8.0999	8.0999	1	0	0	0	0	0	0
