# Supplementary material for: Papuan Admixture Predated the Settlement of Palau
Source: Cell. Author manuscript; Available in PMC 2026 Mar 28. (PMC13025617; doi:10.1016/j.cell.2026.02.011)
Supplement: TableS4_F4stats_and_AdmixtureDates — Table S4. Data for f4, f4-regression model, and admixture dates, related to Figures 1 and 3 [file NIHMS2150805-supplement-TableS4_F4stats_and_AdmixtureDates.xlsx]

## Sheet: S4.1.f4
TableS4.1 f4 Statistics for Testing Papuan Admixture
O	P1	P2	P3	f4	sd	Z	#BABA	#ABBA	#SNPs	Locality
Dai	New Guinea Highlander	Kankanaey	I42651	0.016252	0.00076	21.381	2601	1882	44282	Koror Quarry
Dai	New Guinea Highlander	Kankanaey	I42654	0.017068	0.000532	32.092	65644	46733	1107985
Dai	New Guinea Highlander	Kankanaey	I42656	0.017936	0.000586	30.624	57696	40503	958578
Dai	New Guinea Highlander	Kankanaey	I43042	0.017355	0.000598	29.028	19082	13528	320058
Dai	New Guinea Highlander	Kankanaey	I43044	0.017901	0.000507	35.322	65171	45742	1085386
Dai	New Guinea Highlander	Kankanaey	I43882	0.018456	0.000577	32.013	48277	33546	798194
Dai	New Guinea Highlander	Kankanaey	I43883	0.016758	0.000582	28.801	17064	12204	290004
Dai	New Guinea Highlander	Kankanaey	I43894	0.01714	0.000535	32.025	67067	47625	1134292
Dai	New Guinea Highlander	Kankanaey	I43895	0.017653	0.000667	26.471	5790	4066	97656
Dai	New Guinea Highlander	Kankanaey	I42650	0.016927	0.000775	21.841	3136	2246	52620
Dai	New Guinea Highlander	Kankanaey	I42652	0.016131	0.000598	26.994	9100	6601	154888
Dai	New Guinea Highlander	Kankanaey	I41051	0.016777	0.00054	31.083	68085	48779	1150715	Ngkeklau, Ngaraard
Dai	New Guinea Highlander	Kankanaey	I41052	0.017371	0.000549	31.615	68282	48384	1145442
Dai	New Guinea Highlander	Kankanaey	I41054	0.017208	0.00056	30.719	54422	38672	915275
Dai	New Guinea Highlander	Kankanaey	I41042	0.017578	0.000552	31.867	58361	41161	978423	Omedokl Cave
Dai	New Guinea Highlander	Kankanaey	I41043	0.016615	0.000586	28.372	69159	49720	1169991
Dai	New Guinea Highlander	Kankanaey	I41045	0.01724	0.000537	32.088	65681	46618	1105725
Dai	New Guinea Highlander	Kankanaey	I41049	0.018543	0.000614	30.223	69757	48324	1155900	Ucheliungs Cave
Dai	New Guinea Highlander	Kankanaey	I41048	0.019292	0.000608	31.745	68588	46781	1130378
Dai	New Guinea Highlander	Kankanaey	I41056	0.017514	0.000541	32.383	51905	36674	869660
Dai	Kankanaey	New Guinea Highlander	I42651	0.0016	0.000525	3.047	1952	1882	44282	Koror Quarry
Dai	Kankanaey	New Guinea Highlander	I42654	0.001965	0.000285	6.899	48910	46733	1107985
Dai	Kankanaey	New Guinea Highlander	I42656	0.001449	0.000286	5.063	41892	40503	958578
Dai	Kankanaey	New Guinea Highlander	I43042	0.001678	0.000311	5.405	14065	13528	320058
Dai	Kankanaey	New Guinea Highlander	I43044	0.001933	0.000298	6.484	47840	45742	1085386
Dai	Kankanaey	New Guinea Highlander	I43882	0.002024	0.000296	6.843	35161	33546	798194
Dai	Kankanaey	New Guinea Highlander	I43883	0.002226	0.000327	6.817	12850	12204	290004
Dai	Kankanaey	New Guinea Highlander	I43894	0.002528	0.000285	8.879	50493	47625	1134292
Dai	Kankanaey	New Guinea Highlander	I43895	0.002294	0.000406	5.656	4290	4066	97656
Dai	Kankanaey	New Guinea Highlander	I42650	0.001796	0.000524	3.424	2340	2246	52620
Dai	Kankanaey	New Guinea Highlander	I42652	0.00151	0.00037	4.079	6835	6601	154888
Dai	Kankanaey	New Guinea Highlander	I41051	0.002202	0.000304	7.248	51313	48779	1150715	Ngkeklau, Ngaraard
Dai	Kankanaey	New Guinea Highlander	I41052	0.001939	0.000293	6.625	50605	48384	1145442
Dai	Kankanaey	New Guinea Highlander	I41054	0.002067	0.000304	6.801	40564	38672	915275
Dai	Kankanaey	New Guinea Highlander	I41042	0.001949	0.000285	6.829	43068	41161	978423	Omedokl Cave
Dai	Kankanaey	New Guinea Highlander	I41043	0.002165	0.000303	7.147	52253	49720	1169991
Dai	Kankanaey	New Guinea Highlander	I41045	0.002199	0.000294	7.49	49049	46618	1105725
Dai	Kankanaey	New Guinea Highlander	I41049	0.002113	0.000282	7.504	50767	48324	1155900	Ucheliungs Cave
Dai	Kankanaey	New Guinea Highlander	I41048	0.002429	0.000283	8.594	49527	46781	1130378
Dai	Kankanaey	New Guinea Highlander	I41056	0.001739	0.000286	6.084	38186	36674	869660
Dai	New Guinea Highlander	Palau_UcheliungsCave	Palau_KororQuarry	-0.001015	0.000356	-2.849	57987	59180	1176301
Dai	New Guinea Highlander	Palau_UcheliungsCave	Palau_OmedokelCave	-0.001477	0.000419	-3.524	57664	59399	1174685
Dai	New Guinea Highlander	Palau_UcheliungsCave	Palau_Ngkeklau	-0.001453	0.000392	-3.708	57367	59073	1173410
Dai	New Guinea Highlander	Palau (2900-2500BP)	Palau (1700-1200BP)	-0.001563	0.000386	-4.049	57746	59587	1177617
Dai	New Guinea Highlander	Palau (2900-2500BP)	Palau (700-500BP)	-0.001641	0.000584	-2.812	53656	55463	1100896
Dai	New Guinea Highlander	Palau (2900-2500BP)	Palau (present-day)	-0.002385	0.000436	-5.471	16452	17168	300318

## Sheet: S4.2.f4reg
TableS4.2 f4 regression models for different Papuan sources using 1240K data
GroupID	f4.X	f4.X.sd	f4.Y	f4.Y.sd	Ymin	Ymax	Reg1	Reg2		Models:
1240K1.Botocudo.SG	0.033618	0.000753	-0.000176	0.000319	-0.000495	0.000143	T	F		Reg1: FRO-Polynesia Cline Call: lm(formula = f4.Y ~ f4.X, weights = 1/f4.Y.sd^2) Weighted Residuals: Min 1Q Median 3Q Max -1.4594 -0.5462 0.2846 0.5894 1.2253 Coefficients: Estimate Std. Error t value Pr(>|t|) (Intercept) -0.0096661 0.0001576 -61.34 < 2e-16 *** f4.X 0.2766995 0.0089701 30.85 5.51e-15 *** --- Signif. codes: 0 ‘***’ 0.001 ‘**’ 0.01 ‘*’ 0.05 ‘.’ 0.1 ‘ ’ 1 Residual standard error: 0.…
1240K1.French_Polynesia_150BP	0.034669	0.001147	-0.000592	0.000526	-0.001118	-6.6e-05	T	F
1240K1.Tonga_650BP	0.035176	0.002726	0.000527	0.001338	-0.000811	0.001865	T	F
1240K1.Vanuatu_1100BP	0.008448	0.000573	-0.007531	0.000382	-0.007913	-0.007149	T	F
1240K1.Vanuatu_1200BP	0.008087	0.00086	-0.007967	0.00053	-0.008497	-0.007437	T	F
1240K1.Vanuatu_1300BP	0.003982	0.000491	-0.008453	0.000391	-0.008844	-0.008062	T	F
1240K1.Vanuatu_150BP	0.006723	0.000357	-0.007694	0.000307	-0.008001	-0.007387	T	F
1240K1.Vanuatu_2000BP	0.017564	0.001058	-0.005584	0.000533	-0.006117	-0.005051	T	F
1240K1.Vanuatu_2100BP	0.02134	0.003312	-0.001584	0.001777	-0.003361	0.000193	T	F
1240K1.Vanuatu_2200BP	0.025898	0.00177	-0.001357	0.001009	-0.002366	-0.000348	T	F
1240K1.Vanuatu_2300BP	0.001559	0.000615	-0.009044	0.000483	-0.009527	-0.008561	T	F
1240K1.Vanuatu_2350BP	0.016754	0.001255	-0.005691	0.000669	-0.00636	-0.005022	T	F
1240K1.Vanuatu_2400BP	0.000654	0.002848	-0.009849	0.001787	-0.011636	-0.008062	T	F
1240K1.Vanuatu_2500BP	0.010705	0.000824	-0.00639	0.000454	-0.006844	-0.005936	T	F
1240K1.Vanuatu_400BP	0.015536	0.000628	-0.005163	0.000312	-0.005475	-0.004851	T	F
1240K1.Vanuatu_450BP	0.011888	0.00087	-0.006664	0.000526	-0.00719	-0.006138	T	F
1240K1.Vanuatu_500BP	0.005325	0.000676	-0.008134	0.000462	-0.008596	-0.007672	T	F
1240K0.Guam_LateLatte	0.04621	0.000929	0.00149	0.000318	0.001172	0.001808	F	F
1240K0.Guam_LateUnai	0.04594	0.00095	0.001619	0.000372	0.001247	0.001991	F	F
1240K0.Guam_Latte	0.045925	0.000776	0.001529	0.000206	0.001323	0.001735	F	F
1240K0.USA_MarianaIslands_Latte	0.046031	0.000775	0.001562	0.000207	0.001355	0.001769	F	F		Reg2: FRO-Micronesia Cline Call: lm(formula = f4.Y ~ f4.X, weights = 1/f4.Y.sd^2) Weighted Residuals: Min 1Q Median 3Q Max -2.6998 -0.7088 0.1241 0.7252 3.3034 Coefficients: Estimate Std. Error t value Pr(>|t|) (Intercept) -0.0176241 0.0002418 -72.87 5.78e-15 *** f4.X 0.4474840 0.0099774 44.85 7.30e-13 *** --- Signif. codes: 0 ‘***’ 0.001 ‘**’ 0.01 ‘*’ 0.05 ‘.’ 0.1 ‘ ’ 1 Residual standard error: …
1240K1.Guam_Ritidian	0.044571	0.001523	0.000933	0.000725	0.000208	0.001658	F	F
1240K1.Lapita	0.044529	0.000861	0.001987	0.000281	0.001706	0.002268	F	F
1240K1.SolomonIslands_500BP	0.020167	0.0008	0.000237	0.000425	-0.000188	0.000662	F	F
IGDP.Baining	0.002516	0.000357	-0.008465	0.000332	-0.008797	-0.008133	F	F
MEGA1.Guam	0.040676	0.000701	3.6e-05	0.00014	-0.000104	0.000176	F	F
MEGA2.CHIMBU	-0.000206	0.000179	-0.022334	0.000342	-0.022676	-0.021992	F	F
MEGA2.EAST_NEW_BRITAIN_Kuanua	0.008272	0.00046	-0.004962	0.000318	-0.00528	-0.004644	F	F
MEGA2.EAST_SEPIK	0.00119	0.000261	-0.017828	0.000342	-0.01817	-0.017486	F	F
MEGA2.NEW_GUINEA_HIGHLANDS	-6e-06	0.000171	-0.020437	0.000333	-0.02077	-0.020104	F	F
MEGA2.NEW_IRELAND_Kara	0.011636	0.000692	-0.003557	0.000389	-0.003946	-0.003168	F	F
MEGA2.NEW_IRELAND_Patpatar	0.009117	0.000621	-0.004909	0.000411	-0.00532	-0.004498	F	F
WGS2.Papuan.SDG.MiddleSepik	0.000266	0.000284	-0.018228	0.000355	-0.018583	-0.017873	F	F
1240K0.Pohnpei_500BP	0.033045	0.000735	-0.002664	0.000288	-0.002952	-0.002376	F	T
MEGA1.Chuuk	0.033288	0.000604	-0.002647	0.000189	-0.002836	-0.002458	F	T
MEGA1.Palau	0.028441	0.000548	-0.005105	0.000185	-0.00529	-0.00492	F	T
MEGA1.Pohnpei	0.03373	0.000633	-0.002546	0.000213	-0.002759	-0.002333	F	T
MEGA2.CENTRAL	0.019368	0.000385	-0.009161	0.000203	-0.009364	-0.008958	F	T
MEGA2.GULF	0.00589	0.000257	-0.015793	0.000298	-0.016091	-0.015495	F	T
MEGA2.MADANG	0.004623	0.000248	-0.015741	0.000304	-0.016045	-0.015437	F	T
MEGA2.MANUS	0.010845	0.000664	-0.012737	0.000404	-0.013141	-0.012333	F	T
MEGA2.MILNE_BAY	0.013303	0.000535	-0.010558	0.000337	-0.010895	-0.010221	F	T
MEGA2.MOROBE	0.003022	0.000301	-0.016217	0.000335	-0.016552	-0.015882	F	T
MEGA2.NORTHERN	0.012314	0.000429	-0.011727	0.000303	-0.01203	-0.011424	F	T
MEGA2.WESTERN	0.003546	0.000307	-0.015677	0.000328	-0.016005	-0.015349	F	T
Twist0.Palau_Koror	0.026602	0.000778	-0.005416	0.000334	-0.00575	-0.005082	F	T
Twist0.Palau_Ngkeklau	0.027623	0.000856	-0.004803	0.000371	-0.005174	-0.004432	F	T
Twist0.Palau_Omedokel	0.028007	0.000766	-0.005576	0.000321	-0.005897	-0.005255	F	T
Twist0.Palau_Ucheliungs	0.026317	0.000733	-0.006211	0.000322	-0.006533	-0.005889	F	T

## Sheet: S4.3.AdmDates
TableS4.3 Admixture dates for East Asian and Papuan ancestry in diverse Pacific Islands
Population	Geographic Region	Radiocarbon Date mean (cal BP)	Radiocarbon Date s.e.	Years/gen mean	Years/gen s.e.	Years/gen c.o.v.	DATES gens	DATES s.e.	DATES Z	DATES c.o.v.	Combined c.o.v.	Years offset	Years offset s.e.	Date est.	Date s.e. propagated	95% CI lower	95% CI upper
Pohnpei_NaIsland	Micronesia	155	65	28.4	0.7	0.0246479	57.011	13.955	4.085	0.244777	0.246015	1619.11	398.326	1774.11	403.595	983.067	2565.16
Pohnpei_TemwenIsland	Micronesia	205	107	28.4	0.7	0.0246479	66.372	8.02	8.276	0.120834	0.123322	1884.96	232.458	2089.96	255.902	1588.4	2591.53
Palau_Ngkeklau	Micronesia	1418	98	28.4	0.7	0.0246479	50.967	4.929	10.341	0.0967096	0.0998012	1447.46	144.458	2865.46	174.563	2523.32	3207.61
Palau_Omedokl	Micronesia	1070	301	28.4	0.7	0.0246479	54.485	9.075	6.004	0.16656	0.168373	1547.37	260.537	2617.37	398.096	1837.11	3397.64
Palau_KororQuarry	Micronesia	1524	99	28.4	0.7	0.0246479	57.623	5.753	10.016	0.0998386	0.102836	1636.49	168.291	3160.49	195.25	2777.8	3543.18
Palau_Ucheliungs (I41048 only)	Micronesia	2799	53	28.4	0.7	0.0246479	30.126	3.513	8.577	0.11661	0.119187	855.578	101.974	3654.58	114.924	3429.33	3879.83
Palau_Ucheliungs (I41049 only)	Micronesia	2656	80	28.4	0.7	0.0246479	27.516	6.21	4.431	0.225687	0.227029	781.454	177.413	3437.45	194.616	3056.01	3818.9
Palau_Ucheliungs (I41048 and I41049)	Micronesia	2710	124	28.4	0.7	0.0246479	29.161	3.821	7.632	0.131031	0.133329	828.172	110.42	3538.17	166.038	3212.74	3863.61
Palau (1700-1200 BP) (N=14)	Micronesia	1450	144	28.4	0.7	0.0246479	54.167	3.728	14.529	0.0688242	0.0731046	1538.34	112.46	2988.34	182.711	2630.23	3346.46
Palau (1600-1200 BP) (N=6)	Micronesia	1400	115	28.4	0.7	0.0246479	51.366	4.281	11.997	0.0833431	0.0869114	1458.79	126.786	2858.79	171.171	2523.3	3194.29
Palau (750-500 BP) (N=1)	Micronesia	625	72	28.4	0.7	0.0246479	79.349	13.921	5.7	0.17544	0.177163	2253.51	399.239	2878.51	405.679	2083.38	3673.64
Chuuk	Micronesia	present-day	--	28.4	0.7	0.0246479	74.733	8.982	8.32	0.120188	0.122689	2122.42	260.398	2122.42	260.398	1612.04	2632.8
Palau	Micronesia	present-day	--	28.4	0.7	0.0246479	85.062	6.408	13.274	0.0753333	0.079263	2415.76	191.48	2415.76	191.48	2040.46	2791.06
Pohnpei	Micronesia	present-day	--	28.4	0.7	0.0246479	64.831	6.78	9.562	0.10458	0.107445	1841.2	197.828	1841.2	197.828	1453.46	2228.94
Ata	New Britain	present-day	--	28.4	0.7	0.0246479	63.284	12.811	4.94	0.202437	0.203932	1797.27	366.519	1797.27	366.519	1078.89	2515.64
Kove	New Britain	present-day	--	28.4	0.7	0.0246479	70.063	4.009	17.476	0.0572199	0.0623028	1989.79	123.969	1989.79	123.969	1746.81	2232.77
Mamusi	New Britain	present-day	--	28.4	0.7	0.0246479	63.432	9.597	6.61	0.151296	0.15329	1801.47	276.148	1801.47	276.148	1260.22	2342.72
Mangseng	New Britain	present-day	--	28.4	0.7	0.0246479	77.357	9.82	7.878	0.126944	0.129315	2196.94	284.096	2196.94	284.096	1640.11	2753.77
Melamela	New Britain	present-day	--	28.4	0.7	0.0246479	79.203	6.473	12.236	0.0817267	0.0853626	2249.37	192.012	2249.37	192.012	1873.02	2625.71
Mengen	New Britain	present-day	--	28.4	0.7	0.0246479	67.469	7.478	9.023	0.110836	0.113544	1916.12	217.563	1916.12	217.563	1489.7	2342.54
Mussau	New Britain	present-day	--	28.4	0.7	0.0246479	81.544	6.066	13.443	0.0743893	0.0783663	2315.85	181.485	2315.85	181.485	1960.14	2671.56
Nakanai_Bileki	New Britain	present-day	--	28.4	0.7	0.0246479	82.265	7.826	10.512	0.0951316	0.0982728	2336.33	229.597	2336.33	229.597	1886.32	2786.34
Sulka	New Britain	present-day	--	28.4	0.7	0.0246479	80.896	7.637	10.592	0.0944052	0.0975697	2297.45	224.161	2297.45	224.161	1858.09	2736.8
Tolai	New Britain	present-day	--	28.4	0.7	0.0246479	79.148	7.478	10.583	0.0944812	0.0976433	2247.8	219.483	2247.8	219.483	1817.62	2677.99
Manus	New Guinea	present-day	--	28.4	0.7	0.0246479	96.258	14.253	6.754	0.148071	0.150108	2733.73	410.355	2733.73	410.355	1929.43	3538.02
Central_Motu	New Guinea	present-day	--	28.4	0.7	0.0246479	49.271	8.443	5.836	0.171358	0.173122	1399.3	242.249	1399.3	242.249	924.488	1874.1
Gulf_Toaripi	New Guinea	present-day	--	28.4	0.7	0.0246479	59.203	6.559	9.027	0.110788	0.113497	1681.37	190.83	1681.37	190.83	1307.34	2055.39
Northern_KorafeYegha	New Guinea	present-day	--	28.4	0.7	0.0246479	56.029	8.931	6.274	0.1594	0.161294	1591.22	256.655	1591.22	256.655	1088.18	2094.27
Kuot_Kabil	New Ireland	present-day	--	28.4	0.7	0.0246479	81.896	9.037	9.062	0.110347	0.113067	2325.85	262.975	2325.85	262.975	1810.41	2841.28
Lavongai	New Ireland	present-day	--	28.4	0.7	0.0246479	79.884	4.678	17.075	0.0585599	0.0635357	2268.71	144.144	2268.71	144.144	1986.18	2551.23
Madak	New Ireland	present-day	--	28.4	0.7	0.0246479	68.35	6.633	10.304	0.0970446	0.100126	1941.14	194.358	1941.14	194.358	1560.2	2322.08
Nailik	New Ireland	present-day	--	28.4	0.7	0.0246479	82.501	7.942	10.388	0.0962655	0.0993708	2343.03	232.829	2343.03	232.829	1886.68	2799.37
Notsi	New Ireland	present-day	--	28.4	0.7	0.0246479	75.152	7.627	9.854	0.101488	0.104438	2134.32	222.903	2134.32	222.903	1697.43	2571.21
Tigak	New Ireland	present-day	--	28.4	0.7	0.0246479	79.47	5.13	15.491	0.0645527	0.0690982	2256.95	155.951	2256.95	155.951	1951.28	2562.61
Ontong_Java	Polynesia	present-day	--	28.4	0.7	0.0246479	65.457	5.418	12.081	0.0827719	0.0863638	1858.98	160.548	1858.98	160.548	1544.3	2173.65
RapaNui	Polynesia	present-day	--	28.4	0.7	0.0246479	75.545	9.312	8.112	0.123264	0.125704	2145.48	269.696	2145.48	269.696	1616.87	2674.08
Rennell_and_Bellona	Polynesia	present-day	--	28.4	0.7	0.0246479	58.64	9.767	6.004	0.166559	0.168373	1665.38	280.404	1665.38	280.404	1115.79	2214.97
Samoan	Polynesia	present-day	--	28.4	0.7	0.0246479	54.874	20.559	2.669	0.374658	0.375468	1558.42	585.138	1558.42	585.138	411.552	2705.29
Tahiti	Polynesia	present-day	--	28.4	0.7	0.0246479	58.604	12.337	4.75	0.210515	0.211953	1664.35	352.764	1664.35	352.764	972.936	2355.77
Tikopia	Polynesia	present-day	--	28.4	0.7	0.0246479	62.453	5.427	11.508	0.0868973	0.0903253	1773.67	160.207	1773.67	160.207	1459.66	2087.67
Tongan	Polynesia	present-day	--	28.4	0.7	0.0246479	71.737	8.334	8.608	0.116174	0.11876	2037.33	241.954	2037.33	241.954	1563.1	2511.56
Buka	Solonmon Islands	present-day	--	28.4	0.7	0.0246479	85.555	6.619	12.926	0.0773654	0.0811969	2429.76	197.289	2429.76	197.289	2043.08	2816.45
Choiseul	Solonmon Islands	present-day	--	28.4	0.7	0.0246479	73.098	7.672	9.528	0.104955	0.10781	2075.98	223.812	2075.98	223.812	1637.31	2514.66
Kolombangara	Solonmon Islands	present-day	--	28.4	0.7	0.0246479	83.128	10.368	8.018	0.124723	0.127135	2360.84	300.146	2360.84	300.146	1772.55	2949.12
Makira	Solonmon Islands	present-day	--	28.4	0.7	0.0246479	79.705	6.466	12.327	0.0811241	0.0847859	2263.62	191.923	2263.62	191.923	1887.45	2639.79
Malaita	Solonmon Islands	present-day	--	28.4	0.7	0.0246479	84.153	8.98	9.372	0.10671	0.10952	2389.95	261.747	2389.95	261.747	1876.92	2902.97
Nggela	Solonmon Islands	present-day	--	28.4	0.7	0.0246479	77.901	9.995	7.794	0.128304	0.13065	2212.39	289.048	2212.39	289.048	1645.85	2778.92
Ranongga	Solonmon Islands	present-day	--	28.4	0.7	0.0246479	60.779	10.094	6.022	0.166077	0.167896	1726.12	289.81	1726.12	289.81	1158.1	2294.15
Russell	Solonmon Islands	present-day	--	28.4	0.7	0.0246479	82.877	10.713	7.736	0.129264	0.131593	2353.71	309.731	2353.71	309.731	1746.63	2960.78
Santa_Cruz	Solonmon Islands	present-day	--	28.4	0.7	0.0246479	59.232	6.86	8.634	0.115816	0.11841	1682.19	199.187	1682.19	199.187	1291.78	2072.6
Santa_Isabel	Solonmon Islands	present-day	--	28.4	0.7	0.0246479	90.296	6.615	13.651	0.0732591	0.0772943	2564.41	198.214	2564.41	198.214	2175.91	2952.91
Saposa	Solonmon Islands	present-day	--	28.4	0.7	0.0246479	76.961	6.744	11.412	0.0876288	0.0910293	2185.69	198.962	2185.69	198.962	1795.73	2575.66
Savo	Solonmon Islands	present-day	--	28.4	0.7	0.0246479	83.335	4.949	16.839	0.0593868	0.0642986	2366.71	152.176	2366.71	152.176	2068.45	2664.98
Teop	Solonmon Islands	present-day	--	28.4	0.7	0.0246479	68.46	8.023	8.533	0.117193	0.119756	1944.26	232.838	1944.26	232.838	1487.9	2400.63
Vella_Lavella	Solonmon Islands	present-day	--	28.4	0.7	0.0246479	71.663	6.908	10.374	0.0963956	0.0994969	2035.23	202.499	2035.23	202.499	1638.33	2432.13
Malaita_500BP	Solonmon Islands	510	15	28.4	0.7	0.0246479	59.211	20.109	2.944	0.339616	0.340509	1681.59	572.598	2191.59	572.794	1068.92	3314.27
Vanuatu_Malakula_2500BP	Vanuatu	2505	92	28.4	0.7	0.0246479	14.34	6.181	2.32	0.431032	0.431736	407.256	175.827	2912.26	198.442	2523.31	3301.2
Vanuatu_Malakula_2400BP	Vanuatu	2405	102	28.4	0.7	0.0246479	20.451	5.887	3.474	0.287859	0.288912	580.808	167.803	2985.81	196.371	2600.92	3370.7
Vanuatu_Malakula_2000BP	Vanuatu	2030	55	28.4	0.7	0.0246479	15.021	4.787	3.138	0.318687	0.319639	426.596	136.357	2456.6	147.031	2168.42	2744.78
Vanuatu_Futuna_1100BP	Vanuatu	1120	60	28.4	0.7	0.0246479	67.374	9.786	6.885	0.145249	0.147325	1913.42	281.896	3033.42	288.21	2468.53	3598.31
Vanuatu_Eretok_400BP	Vanuatu	400	45	28.4	0.7	0.0246479	29.37	6.663	4.408	0.226864	0.228199	834.108	190.343	1234.11	195.59	850.752	1617.46
Vanuatu_150BP	Vanuatu	130	65	28.4	0.7	0.0246479	33.809	7.653	4.418	0.22636	0.227698	960.176	218.63	1090.18	228.088	643.124	1537.23
Vanuatu_Malekula	Vanuatu	present-day	--	28.4	0.7	0.0246479	96.368	11.22	8.589	0.116429	0.119009	2736.85	325.71	2736.85	325.71	2098.46	3375.24
Vanuatu_Santo_Tutuba	Vanuatu	present-day	--	28.4	0.7	0.0246479	99.279	10.84	9.159	0.109187	0.111935	2819.52	315.602	2819.52	315.602	2200.94	3438.1
Vanuatu_Pentecost_Ranmawat	Vanuatu	present-day	--	28.4	0.7	0.0246479	89.294	13.384	6.672	0.149887	0.1519	2535.95	385.211	2535.95	385.211	1780.94	3290.96
Vanuatu_Tanna	Vanuatu	present-day	--	28.4	0.7	0.0246479	85.87	13.712	6.262	0.159683	0.161574	2438.71	394.033	2438.71	394.033	1666.4	3211.01
Vanuatu_Paama	Vanuatu	present-day	--	28.4	0.7	0.0246479	89.843	10.414	8.627	0.115913	0.118505	2551.54	302.37	2551.54	302.37	1958.9	3144.19
Vanuatu_Santo_Morou	Vanuatu	present-day	--	28.4	0.7	0.0246479	72.235	16.077	4.493	0.222565	0.223926	2051.47	459.378	2051.47	459.378	1151.09	2951.86
Vanuatu_Maewo	Vanuatu	present-day	--	28.4	0.7	0.0246479	81.826	10.194	8.027	0.124581	0.126996	2323.86	295.121	2323.86	295.121	1745.42	2902.3
Vanuatu_Santo_Okoro	Vanuatu	present-day	--	28.4	0.7	0.0246479	81.283	9.775	8.315	0.120259	0.122759	2308.44	283.381	2308.44	283.381	1753.01	2863.86
Vanuatu_Tongoa	Vanuatu	present-day	--	28.4	0.7	0.0246479	64.905	17.403	3.73	0.26813	0.269261	1843.3	496.329	1843.3	496.329	870.497	2816.11
Vanuatu_Efate_Mele	Vanuatu	present-day	--	28.4	0.7	0.0246479	76.56	9.822	7.795	0.128292	0.130638	2174.3	284.046	2174.3	284.046	1617.57	2731.03
Vanuatu_Aoba	Vanuatu	present-day	--	28.4	0.7	0.0246479	79.54	7.933	10.026	0.099736	0.102736	2258.94	232.075	2258.94	232.075	1804.07	2713.8
Vanuatu_Aneityum	Vanuatu	present-day	--	28.4	0.7	0.0246479	66.065	10.476	6.306	0.158571	0.160475	1876.25	301.091	1876.25	301.091	1286.11	2466.38
Vanuatu_Santo_Port_Olry	Vanuatu	present-day	--	28.4	0.7	0.0246479	63.025	11.374	5.541	0.180468	0.182143	1789.91	326.02	1789.91	326.02	1150.91	2428.91
Vanuatu_Fila	Vanuatu	present-day	--	28.4	0.7	0.0246479	50.84	16.22	3.134	0.31904	0.319991	1443.86	462.021	1443.86	462.021	538.296	2349.42
Vanuatu_Banks	Vanuatu	present-day	--	28.4	0.7	0.0246479	64.137	5.34	12.01	0.0832593	0.086831	1821.49	158.162	1821.49	158.162	1511.49	2131.49
Vanuatu_Santo_Mbauk	Vanuatu	present-day	--	28.4	0.7	0.0246479	51.837	8.434	6.146	0.162702	0.164559	1472.17	242.258	1472.17	242.258	997.344	1947
Vanuatu_Makura	Vanuatu	present-day	--	28.4	0.7	0.0246479	49.571	7.2	6.885	0.145246	0.147323	1407.82	207.403	1407.82	207.403	1001.31	1814.33
Vanuatu_Emae	Vanuatu	present-day	--	28.4	0.7	0.0246479	45.582	6.372	7.153	0.139792	0.141948	1294.53	183.756	1294.53	183.756	934.367	1654.69
Indonesia_Morotai	Indonesia	1956	195	28.4	0.7	0.0246479	22.526	3.076	7.323	0.136553	0.13876	639.738	88.7701	2595.74	214.255	2175.8	3015.68
